# Supplementary material for: Penta­carbonyl-2κ5 C-chlorido-1κCl-bis­[1(η5)-cyclo­penta­dien­yl](μ-1-oxido­ethyl­ene-1:2κ2 O:C)chromium(0)zirconium(IV)
Source: Acta Crystallogr Sect E Struct Rep Online. 2009 Jan 8;65(Pt 2):m125. doi: 10.1107/S1600536808042621 (PMC2968157; doi:10.1107/S1600536808042621)
Supplement: Supplementary file 1 [file e-65-0m125-sup1.cif]

##############################################################################
###                                                                        ###
###        Electronic paper (Acta Crystallographica Section E)             ###
###                                                                        ###
##############################################################################
#                                                                            #
# This CIF contains the data in a paper accepted for publication in Acta     #
# Crystallographica Section E. It conforms to the requirements of Notes      #
# for Authors for Section E, and has been peer reviewed under the auspices   #
# of the IUCr Commission on Journals.                                        #
#                                                                            #
# Full details of the Crystallographic Information File format               #
# are given in the paper "The Crystallographic Information File (CIF):       #
# a New Standard Archive File for Crystallography" by S. R. Hall, F. H.      #
# Allen and I. D. Brown [Acta Cryst. (1991), A47, 655-685].                  #
#                                                                            #
# The current version of the core CIF dictionary is obtainable from          #
# ftp://ftp.iucr.org/pub/cif_core.dic. The current version number is 2.4.    #
#                                                                            #
# Software is freely available for graphical display of the structure(s) in  #
# this CIF.  For information consult the CIF home page http://www.iucr.org/  #
# cif/home.html                                                              #
#                                                                            #
# This file may be used for bona fide research purposes within the           #
# scientific community so long as proper attribution is given to the journal # 
# article from which it was obtained.                                        #
#                                                                            #
##############################################################################
                                             
data_I
_audit_creation_method     SHELXL-97
_chemical_name_systematic
;
Pentacarbonyl-2\k^5^C-chlorido-1\kCl-bis[1(\h^5^)-cyclopentadienyl](\m-1-
oxidoethylene-1:2\k^2^O:C)chromiumzirconium
;
_chemical_name_common     ?
_chemical_formula_moiety     'C17 H13 Cl Cr O6 Zr'
_chemical_formula_sum     'C17 H13 Cl Cr O6 Zr'
_chemical_formula_iupac     '[Cr Zr (C5 H5)2 (C2 H3 O) Cl (C O)5]'
_chemical_formula_weight     491.94
_chemical_melting_point     ?
_symmetry_cell_setting     monoclinic
_symmetry_space_group_name_H-M     'P 21/c'
_symmetry_space_group_name_Hall     '-P 2ybc'
loop_
    _symmetry_equiv_pos_as_xyz
    'x, y, z'
    '-x, y+1/2, -z+1/2'
    '-x, -y, -z'
    'x, -y-1/2, z-1/2'
_cell_length_a     12.7395(7)
_cell_length_b     12.1117(6)
_cell_length_c     12.7859(7)
_cell_angle_alpha     90.00
_cell_angle_beta     100.826(5)
_cell_angle_gamma     90.00
_cell_volume     1937.71(18)
_cell_formula_units_Z     4
_cell_measurement_reflns_used     48
_cell_measurement_theta_min     2
_cell_measurement_theta_max     17
_cell_measurement_temperature     173(2)
_exptl_crystal_description     'plate'
_exptl_crystal_colour     'orange'
_exptl_crystal_size_max     0.30
_exptl_crystal_size_mid     0.28
_exptl_crystal_size_min     0.08
_exptl_crystal_density_diffrn     1.686
_exptl_crystal_density_meas     ?
_exptl_crystal_density_method     'not measured'
_exptl_crystal_F_000     976
_exptl_absorpt_coefficient_mu     1.265
_exptl_absorpt_correction_type     psi-scan
_exptl_absorpt_process_details     '(North <i>et al.</i>,  1968)'
_exptl_absorpt_correction_T_min     0.68
_exptl_absorpt_correction_T_max     0.88
_exptl_special_details
;
;
_diffrn_ambient_temperature     173(2)
_diffrn_radiation_type     MoK\a
_diffrn_radiation_wavelength     0.71073
_diffrn_radiation_source     'fine-focus sealed tube'
_diffrn_radiation_monochromator     graphite
_diffrn_measurement_device_type     'Philips PW1100'
_diffrn_measurement_method     '\w--2\q'
_diffrn_detector_area_resol_mean     ?
_diffrn_reflns_number     3423
_diffrn_reflns_av_R_equivalents     0.0000
_diffrn_reflns_av_sigmaI/netI     0.0484
_diffrn_reflns_theta_min     2.34
_diffrn_reflns_theta_max     25.00
_diffrn_reflns_theta_full     25.00
_diffrn_measured_fraction_theta_max     0.999
_diffrn_measured_fraction_theta_full     0.999
_diffrn_reflns_limit_h_min     -15
_diffrn_reflns_limit_h_max     14
_diffrn_reflns_limit_k_min     0
_diffrn_reflns_limit_k_max     14
_diffrn_reflns_limit_l_min     0
_diffrn_reflns_limit_l_max     15
_diffrn_standards_number     3
_diffrn_standards_interval_count     50
_diffrn_standards_interval_time     ?
_diffrn_standards_decay_%     0
_refine_special_details
;
Refinement of <i>F</i>^2^ against ALL reflections. The weighted <i>R</i>-factor
<i>wR</i> and goodness of fit <i>S</i> are based on <i>F</i>^2^, conventional
<i>R</i>-factors <i>R</i> are based on <i>F</i>, with <i>F</i> set to zero for
negative <i>F</i>^2^. The threshold expression of <i>F</i>^2^ >
\s(<i>F</i>^2^) is used only for calculating <i>R</i>-factors(gt) <i>etc</i>.
and is not relevant to the choice of reflections for refinement.
<i>R</i>-factors based on <i>F</i>^2^ are statistically about twice as large
as those based on <i>F</i>, and <i>R</i>- factors based on ALL data will be
even larger.
;
_reflns_number_total     3423
_reflns_number_gt     2332
_reflns_threshold_expression     I>2\s(I)
_refine_ls_structure_factor_coef     Fsqd
_refine_ls_matrix_type     full
_refine_ls_R_factor_all     0.0748
_refine_ls_R_factor_gt     0.0391
_refine_ls_wR_factor_gt     0.0915
_refine_ls_wR_factor_ref     0.1093
_refine_ls_goodness_of_fit_ref     1.057
_refine_ls_restrained_S_all     1.057
_refine_ls_number_reflns     3423
_refine_ls_number_parameters     235
_refine_ls_number_restraints     0
_refine_ls_hydrogen_treatment     constr
_refine_ls_weighting_scheme     calc
_refine_ls_weighting_details
                  'calc w=1/[\s^2^(Fo^2^)+(0.053P)^2^] where P=(Fo^2^+2Fc^2^)/3'
_atom_sites_solution_hydrogens     geom
_atom_sites_solution_primary     direct
_atom_sites_solution_secondary     difmap
_refine_ls_shift/su_max     0.000
_refine_ls_shift/su_mean     0.000
_refine_diff_density_max     0.552
_refine_diff_density_min     -0.584
_refine_ls_extinction_method     none
_refine_ls_extinction_coef     ?
loop_
    _atom_type_symbol
    _atom_type_description
    _atom_type_scat_dispersion_real
    _atom_type_scat_dispersion_imag
    _atom_type_scat_source
    'C' 'C' 0.0033 0.0016
                         'International Tables Vol C Tables 4.2.6.8 and 6.1.1.4'
    'H' 'H' 0.0000 0.0000
                         'International Tables Vol C Tables 4.2.6.8 and 6.1.1.4'
    'O' 'O' 0.0106 0.0060
                         'International Tables Vol C Tables 4.2.6.8 and 6.1.1.4'
    'Cl' 'Cl' 0.1484 0.1585
                         'International Tables Vol C Tables 4.2.6.8 and 6.1.1.4'
    'Cr' 'Cr' 0.3209 0.6236
                         'International Tables Vol C Tables 4.2.6.8 and 6.1.1.4'
    'Zr' 'Zr' -2.9673 0.5597
                         'International Tables Vol C Tables 4.2.6.8 and 6.1.1.4'
_computing_data_collection     'PWPC (Gomm, 1998)'
_computing_cell_refinement     'PWPC (Gomm, 1998)'
_computing_data_reduction     'Xtal3.4 (Hall <i>et al.</i>,  1995)'
_computing_structure_solution     'SHELXS97 (Sheldrick, 2008)'
_computing_structure_refinement     'SHELXL97 (Sheldrick, 2008)'
_computing_molecular_graphics
                                'X-SEED (Barbour, 2001; Atwood & Barbour, 2003)'
_computing_publication_material     'publCIF (Westrip, 2009)'
loop_
    _atom_site_type_symbol
    _atom_site_label
    _atom_site_fract_x
    _atom_site_fract_y
    _atom_site_fract_z
    _atom_site_U_iso_or_equiv
    _atom_site_adp_type
    _atom_site_calc_flag
    _atom_site_refinement_flags
    _atom_site_occupancy
    _atom_site_disorder_assembly
    _atom_site_disorder_group
    Zr Zr1 0.67690(3) 0.45977(3) 0.79870(3) 0.03838(16) Uani d . 1 . .
    Cr Cr2 0.82371(6) 0.82936(6) 0.79664(6) 0.0441(2) Uani d . 1 . .
    Cl Cl1 0.51592(14) 0.56328(16) 0.80604(18) 0.1054(7) Uani d . 1 . .
    O O1 0.6062(3) 0.7896(4) 0.6561(3) 0.0785(12) Uani d . 1 . .
    O O2 0.7878(4) 1.0760(3) 0.7936(4) 0.1005(16) Uani d . 1 . .
    O O3 0.7167(4) 0.7914(4) 0.9852(4) 0.1065(17) Uani d . 1 . .
    O O4 0.9358(4) 0.8437(4) 0.6086(4) 0.0886(14) Uani d . 1 . .
    O O5 1.0309(4) 0.8682(5) 0.9517(4) 0.1162(19) Uani d . 1 . .
    O O6 0.7769(3) 0.5916(3) 0.8006(3) 0.0532(9) Uani d . 1 . .
    C C1 0.6880(4) 0.8052(4) 0.7069(4) 0.0492(12) Uani d . 1 . .
    C C2 0.8007(5) 0.9823(5) 0.7944(4) 0.0631(15) Uani d . 1 . .
    C C3 0.7572(5) 0.8072(5) 0.9152(5) 0.0627(15) Uani d . 1 . .
    C C4 0.8933(4) 0.8394(4) 0.6786(5) 0.0566(13) Uani d . 1 . .
    C C5 0.9534(5) 0.8515(5) 0.8931(5) 0.0689(16) Uani d . 1 . .
    C C6 0.8496(4) 0.6625(4) 0.7962(4) 0.0449(11) Uani d . 1 . .
    C C7 0.9547(4) 0.6101(5) 0.7899(6) 0.086(2) Uani d . 1 . .
    H H7A 1.0080 0.6678 0.7871 0.129 Uiso calc R 1 . .
    H H7B 0.9469 0.5645 0.7256 0.129 Uiso calc R 1 . .
    H H7C 0.9780 0.5639 0.8528 0.129 Uiso calc R 1 . .
    C C8 0.8066(5) 0.4232(6) 0.9667(5) 0.0733(18) Uani d . 1 . .
    H H8 0.8737 0.4599 0.9772 0.088 Uiso calc R 1 . .
    C C9 0.7144(6) 0.4611(5) 0.9977(4) 0.0769(19) Uani d . 1 . .
    H H9 0.7065 0.5287 1.0332 0.092 Uiso calc R 1 . .
    C C10 0.6349(5) 0.3814(6) 0.9672(4) 0.0758(18) Uani d . 1 . .
    H H10 0.5635 0.3850 0.9787 0.091 Uiso calc R 1 . .
    C C11 0.6779(6) 0.2982(5) 0.9184(5) 0.0762(19) Uani d . 1 . .
    H H11 0.6414 0.2335 0.8893 0.091 Uiso calc R 1 . .
    C C12 0.7831(6) 0.3228(5) 0.9179(5) 0.0711(17) Uani d . 1 . .
    H H12 0.8315 0.2779 0.8887 0.085 Uiso calc R 1 . .
    C C13 0.7269(6) 0.4442(6) 0.6179(5) 0.081(2) Uani d . 1 . .
    H H13 0.7843 0.4867 0.6012 0.097 Uiso calc R 1 . .
    C C14 0.6228(6) 0.4758(6) 0.6006(5) 0.084(2) Uani d . 1 . .
    H H14 0.5943 0.5445 0.5727 0.100 Uiso calc R 1 . .
    C C15 0.5653(7) 0.3857(10) 0.6326(6) 0.119(3) Uani d . 1 . .
    H H15 0.4901 0.3814 0.6282 0.142 Uiso calc R 1 . .
    C C16 0.6386(11) 0.3060(7) 0.6711(6) 0.124(4) Uani d . 1 . .
    H H16 0.6228 0.2365 0.6989 0.149 Uiso calc R 1 . .
    C C17 0.7361(9) 0.3420(7) 0.6632(5) 0.106(3) Uani d . 1 . .
    H H17 0.8011 0.3027 0.6854 0.127 Uiso calc R 1 . .
loop_
    _atom_site_aniso_label
    _atom_site_aniso_U_11
    _atom_site_aniso_U_22
    _atom_site_aniso_U_33
    _atom_site_aniso_U_12
    _atom_site_aniso_U_13
    _atom_site_aniso_U_23
    Zr1 0.0412(3) 0.0306(2) 0.0410(3) -0.0002(2) 0.00175(18) 0.0023(2)
    Cr2 0.0464(5) 0.0299(4) 0.0544(5) 0.0011(3) 0.0054(4) 0.0004(3)
    Cl1 0.0717(11) 0.0871(13) 0.1666(19) 0.0361(10) 0.0464(12) 0.0408(12)
    O1 0.048(2) 0.097(3) 0.084(3) 0.002(2) -0.005(2) 0.002(2)
    O2 0.121(4) 0.035(2) 0.140(4) 0.013(2) 0.013(3) -0.005(2)
    O3 0.134(5) 0.122(4) 0.076(3) 0.023(4) 0.053(3) 0.009(3)
    O4 0.086(3) 0.096(3) 0.094(3) -0.016(3) 0.042(3) -0.007(3)
    O5 0.077(3) 0.118(4) 0.132(4) -0.015(3) -0.033(3) -0.002(4)
    O6 0.052(2) 0.0333(18) 0.073(2) -0.0062(16) 0.0079(17) -0.0001(16)
    C1 0.058(3) 0.039(3) 0.054(3) 0.008(2) 0.018(3) 0.005(2)
    C2 0.074(4) 0.041(3) 0.071(4) 0.004(3) 0.007(3) -0.003(3)
    C3 0.076(4) 0.055(3) 0.057(3) 0.008(3) 0.010(3) -0.005(3)
    C4 0.054(3) 0.045(3) 0.071(4) -0.008(3) 0.014(3) 0.000(3)
    C5 0.061(4) 0.052(3) 0.088(4) -0.007(3) -0.002(3) -0.003(3)
    C6 0.044(3) 0.036(3) 0.052(3) 0.000(2) 0.003(2) 0.002(2)
    C7 0.048(3) 0.049(3) 0.160(7) 0.008(3) 0.016(4) 0.004(4)
    C8 0.073(4) 0.076(4) 0.058(4) -0.007(4) -0.020(3) 0.016(3)
    C9 0.115(6) 0.071(4) 0.041(3) 0.015(4) 0.004(3) -0.011(3)
    C10 0.083(5) 0.099(5) 0.047(3) -0.006(4) 0.019(3) 0.015(3)
    C11 0.124(6) 0.049(3) 0.050(4) -0.013(4) 0.002(4) 0.014(3)
    C12 0.084(5) 0.065(4) 0.061(4) 0.026(4) 0.005(3) 0.020(3)
    C13 0.104(6) 0.093(5) 0.048(3) -0.021(4) 0.019(4) -0.003(3)
    C14 0.100(5) 0.094(5) 0.048(3) -0.010(5) -0.007(3) 0.023(3)
    C15 0.104(6) 0.185(10) 0.053(4) -0.072(7) -0.021(4) -0.008(5)
    C16 0.232(12) 0.088(6) 0.047(4) -0.088(8) 0.009(6) -0.022(4)
    C17 0.188(10) 0.076(5) 0.058(4) 0.042(6) 0.032(5) -0.012(4)
_geom_special_details
;
All e.s.d.'s (except the e.s.d. in the dihedral angle between two l.s. planes)
are estimated using the full covariance matrix. The cell e.s.d.'s are taken
into account individually in the estimation of e.s.d.'s in distances, angles
and torsion angles; correlations between e.s.d.'s in cell parameters are only
used when they are defined by crystal symmetry. An approximate (isotropic)
treatment of cell e.s.d.'s is used for estimating e.s.d.'s involving l.s.
planes.
;
loop_
    _geom_bond_atom_site_label_1
    _geom_bond_atom_site_label_2
    _geom_bond_site_symmetry_2
    _geom_bond_distance
    _geom_bond_publ_flag
    Zr1 O6 . 2.041(3) y
    Zr1 Cl1 . 2.4205(16) ?
    Zr1 C16 . 2.463(7) ?
    Zr1 C17 . 2.470(6) ?
    Zr1 C12 . 2.476(5) ?
    Zr1 C11 . 2.483(5) ?
    Zr1 C15 . 2.490(6) ?
    Zr1 C8 . 2.492(5) ?
    Zr1 C9 . 2.500(5) ?
    Zr1 C10 . 2.503(5) ?
    Zr1 C14 . 2.504(6) ?
    Zr1 C13 . 2.517(6) ?
    Cr2 C2 . 1.875(6) ?
    Cr2 C5 . 1.885(6) ?
    Cr2 C3 . 1.889(6) ?
    Cr2 C4 . 1.892(6) ?
    Cr2 C1 . 1.910(6) ?
    Cr2 C6 . 2.048(5) ?
    O1 C1 . 1.135(6) ?
    O2 C2 . 1.146(6) ?
    O3 C3 . 1.130(6) ?
    O4 C4 . 1.131(6) ?
    O5 C5 . 1.141(7) ?
    O6 C6 . 1.271(5) y
    C6 C7 . 1.498(7) ?
    C7 H7A . 0.9800 ?
    C7 H7B . 0.9800 ?
    C7 H7C . 0.9800 ?
    C8 C12 . 1.373(8) ?
    C8 C9 . 1.387(9) ?
    C8 H8 . 0.9500 ?
    C9 C10 . 1.400(9) ?
    C9 H9 . 0.9500 ?
    C10 C11 . 1.354(9) ?
    C10 H10 . 0.9500 ?
    C11 C12 . 1.374(9) ?
    C11 H11 . 0.9500 ?
    C12 H12 . 0.9500 ?
    C13 C14 . 1.358(9) ?
    C13 C17 . 1.362(9) ?
    C13 H13 . 0.9500 ?
    C14 C15 . 1.417(10) ?
    C14 H14 . 0.9500 ?
    C15 C16 . 1.368(13) ?
    C15 H15 . 0.9500 ?
    C16 C17 . 1.338(12) ?
    C16 H16 . 0.9500 ?
    C17 H17 . 0.9500 ?
loop_
    _geom_angle_atom_site_label_1
    _geom_angle_atom_site_label_2
    _geom_angle_atom_site_label_3
    _geom_angle_site_symmetry_1
    _geom_angle_site_symmetry_3
    _geom_angle
    _geom_angle_publ_flag
    O6 Zr1 Cl1 . . 97.24(10) ?
    O6 Zr1 C16 . . 130.2(3) ?
    Cl1 Zr1 C16 . . 110.7(3) ?
    O6 Zr1 C17 . . 100.8(3) ?
    Cl1 Zr1 C17 . . 134.4(2) ?
    C16 Zr1 C17 . . 31.5(3) ?
    O6 Zr1 C12 . . 104.4(2) ?
    Cl1 Zr1 C12 . . 133.79(17) ?
    C16 Zr1 C12 . . 85.4(3) ?
    C17 Zr1 C12 . . 80.9(2) ?
    O6 Zr1 C11 . . 132.73(19) ?
    Cl1 Zr1 C11 . . 106.9(2) ?
    C16 Zr1 C11 . . 77.9(3) ?
    C17 Zr1 C11 . . 90.6(3) ?
    C12 Zr1 C11 . . 32.2(2) ?
    O6 Zr1 C15 . . 123.2(2) ?
    Cl1 Zr1 C15 . . 82.4(3) ?
    C16 Zr1 C15 . . 32.1(3) ?
    C17 Zr1 C15 . . 52.7(3) ?
    C12 Zr1 C15 . . 116.3(3) ?
    C11 Zr1 C15 . . 100.2(3) ?
    O6 Zr1 C8 . . 79.46(18) ?
    Cl1 Zr1 C8 . . 119.22(18) ?
    C16 Zr1 C8 . . 117.0(3) ?
    C17 Zr1 C8 . . 105.2(3) ?
    C12 Zr1 C8 . . 32.1(2) ?
    C11 Zr1 C8 . . 53.3(2) ?
    C15 Zr1 C8 . . 148.3(3) ?
    O6 Zr1 C9 . . 89.1(2) ?
    Cl1 Zr1 C9 . . 87.62(17) ?
    C16 Zr1 C9 . . 130.9(3) ?
    C17 Zr1 C9 . . 133.9(2) ?
    C12 Zr1 C9 . . 53.1(2) ?
    C11 Zr1 C9 . . 53.1(2) ?
    C15 Zr1 C9 . . 147.1(3) ?
    C8 Zr1 C9 . . 32.3(2) ?
    O6 Zr1 C10 . . 121.38(19) ?
    Cl1 Zr1 C10 . . 81.00(17) ?
    C16 Zr1 C10 . . 103.6(3) ?
    C17 Zr1 C10 . . 121.9(3) ?
    C12 Zr1 C10 . . 52.9(2) ?
    C11 Zr1 C10 . . 31.5(2) ?
    C15 Zr1 C10 . . 114.7(3) ?
    C8 Zr1 C10 . . 53.5(2) ?
    C9 Zr1 C10 . . 32.5(2) ?
    O6 Zr1 C14 . . 90.23(19) ?
    Cl1 Zr1 C14 . . 85.7(2) ?
    C16 Zr1 C14 . . 53.6(3) ?
    C17 Zr1 C14 . . 52.9(3) ?
    C12 Zr1 C14 . . 133.6(2) ?
    C11 Zr1 C14 . . 130.8(2) ?
    C15 Zr1 C14 . . 33.0(2) ?
    C8 Zr1 C14 . . 153.9(3) ?
    C9 Zr1 C14 . . 173.1(2) ?
    C10 Zr1 C14 . . 146.9(2) ?
    O6 Zr1 C13 . . 78.71(18) ?
    Cl1 Zr1 C13 . . 115.91(19) ?
    C16 Zr1 C13 . . 52.3(3) ?
    C17 Zr1 C13 . . 31.7(2) ?
    C12 Zr1 C13 . . 108.2(2) ?
    C11 Zr1 C13 . . 122.3(2) ?
    C15 Zr1 C13 . . 52.6(3) ?
    C8 Zr1 C13 . . 122.5(3) ?
    C9 Zr1 C13 . . 154.5(3) ?
    C10 Zr1 C13 . . 153.4(2) ?
    C14 Zr1 C13 . . 31.4(2) ?
    C2 Cr2 C5 . . 89.1(2) ?
    C2 Cr2 C3 . . 93.4(2) ?
    C5 Cr2 C3 . . 88.0(3) ?
    C2 Cr2 C4 . . 91.1(2) ?
    C5 Cr2 C4 . . 91.6(3) ?
    C3 Cr2 C4 . . 175.4(2) ?
    C2 Cr2 C1 . . 91.2(2) ?
    C5 Cr2 C1 . . 176.2(2) ?
    C3 Cr2 C1 . . 88.2(2) ?
    C4 Cr2 C1 . . 92.2(2) ?
    C2 Cr2 C6 . . 178.9(2) ?
    C5 Cr2 C6 . . 91.2(2) ?
    C3 Cr2 C6 . . 87.6(2) ?
    C4 Cr2 C6 . . 87.8(2) ?
    C1 Cr2 C6 . . 88.58(19) ?
    C6 O6 Zr1 . . 170.5(3) y
    O1 C1 Cr2 . . 178.0(5) ?
    O2 C2 Cr2 . . 179.2(6) ?
    O3 C3 Cr2 . . 178.3(6) ?
    O4 C4 Cr2 . . 178.7(5) ?
    O5 C5 Cr2 . . 177.9(6) ?
    O6 C6 C7 . . 112.5(4) ?
    O6 C6 Cr2 . . 123.2(3) ?
    C7 C6 Cr2 . . 124.3(4) ?
    C6 C7 H7A . . 109.5 ?
    C6 C7 H7B . . 109.5 ?
    H7A C7 H7B . . 109.5 ?
    C6 C7 H7C . . 109.5 ?
    H7A C7 H7C . . 109.5 ?
    H7B C7 H7C . . 109.5 ?
    C12 C8 C9 . . 107.3(6) ?
    C12 C8 Zr1 . . 73.3(3) ?
    C9 C8 Zr1 . . 74.2(3) ?
    C12 C8 H8 . . 126.3 ?
    C9 C8 H8 . . 126.3 ?
    Zr1 C8 H8 . . 118.2 ?
    C8 C9 C10 . . 107.4(6) ?
    C8 C9 Zr1 . . 73.5(3) ?
    C10 C9 Zr1 . . 73.9(3) ?
    C8 C9 H9 . . 126.3 ?
    C10 C9 H9 . . 126.3 ?
    Zr1 C9 H9 . . 118.3 ?
    C11 C10 C9 . . 107.9(6) ?
    C11 C10 Zr1 . . 73.4(3) ?
    C9 C10 Zr1 . . 73.6(3) ?
    C11 C10 H10 . . 126.0 ?
    C9 C10 H10 . . 126.0 ?
    Zr1 C10 H10 . . 118.8 ?
    C10 C11 C12 . . 108.6(6) ?
    C10 C11 Zr1 . . 75.1(3) ?
    C12 C11 Zr1 . . 73.6(3) ?
    C10 C11 H11 . . 125.7 ?
    C12 C11 H11 . . 125.7 ?
    Zr1 C11 H11 . . 117.6 ?
    C8 C12 C11 . . 108.7(6) ?
    C8 C12 Zr1 . . 74.6(3) ?
    C11 C12 Zr1 . . 74.2(3) ?
    C8 C12 H12 . . 125.7 ?
    C11 C12 H12 . . 125.7 ?
    Zr1 C12 H12 . . 117.5 ?
    C14 C13 C17 . . 109.2(7) ?
    C14 C13 Zr1 . . 73.8(4) ?
    C17 C13 Zr1 . . 72.2(4) ?
    C14 C13 H13 . . 125.4 ?
    C17 C13 H13 . . 125.4 ?
    Zr1 C13 H13 . . 120.3 ?
    C13 C14 C15 . . 106.2(7) ?
    C13 C14 Zr1 . . 74.9(3) ?
    C15 C14 Zr1 . . 73.0(3) ?
    C13 C14 H14 . . 126.9 ?
    C15 C14 H14 . . 126.9 ?
    Zr1 C14 H14 . . 117.5 ?
    C16 C15 C14 . . 107.0(8) ?
    C16 C15 Zr1 . . 72.9(4) ?
    C14 C15 Zr1 . . 74.1(4) ?
    C16 C15 H15 . . 126.5 ?
    C14 C15 H15 . . 126.5 ?
    Zr1 C15 H15 . . 118.6 ?
    C17 C16 C15 . . 108.9(8) ?
    C17 C16 Zr1 . . 74.5(4) ?
    C15 C16 Zr1 . . 75.0(5) ?
    C17 C16 H16 . . 125.5 ?
    C15 C16 H16 . . 125.5 ?
    Zr1 C16 H16 . . 116.8 ?
    C16 C17 C13 . . 108.7(9) ?
    C16 C17 Zr1 . . 74.0(5) ?
    C13 C17 Zr1 . . 76.1(4) ?
    C16 C17 H17 . . 125.7 ?
    C13 C17 H17 . . 125.6 ?
    Zr1 C17 H17 . . 116.3 ?
loop_
    _geom_hbond_atom_site_label_D
    _geom_hbond_atom_site_label_H
    _geom_hbond_atom_site_label_A
    _geom_hbond_site_symmetry_A
    _geom_hbond_distance_DH
    _geom_hbond_distance_HA
    _geom_hbond_distance_DA
    _geom_hbond_angle_DHA
    C16 H16 Cl1 2_646 0.95 2.74 3.581(8) 148.5
data_global
_journal_date_recd_electronic     2008-12-08
_journal_date_accepted     2008-12-15
_journal_name_full     'Acta Crystallographica, Section E'
_journal_year     2009
_journal_volume     65
_journal_issue      2
_journal_page_first     m125
_journal_page_last     m125
_journal_paper_category     QM
_journal_coeditor_code     AT2691
_publ_contact_author_name     'Dr. Catharine Esterhuysen'
_publ_contact_author_address
;
      Department of Chemistry
      University of Stellenbosch
      Private Bag X1
      Matieland, 7602
      South Africa
;
_publ_contact_author_email     ce@sun.ac.za
_publ_contact_author_fax     '+27 21 808 3360'
_publ_contact_author_phone     '+27 21 808 3345'
_publ_section_title
;\
Pentacarbonyl-2\k^5^<i>C</i>-chlorido-1\k<i>Cl</i>-bis[1(\h^5^)-\
cyclopentadienyl](\m-1-oxidoethylene-1:2\k^2^<i>O</i>:<i>C</i>)chromiumzirconium
;
loop_
    _publ_author_name
    _publ_author_footnote
    _publ_author_address
    'Esterhuysen, Catharine' .
;     Department of Chemistry and Polymer Science
      University of Stellenbosch
      Private Bag X1
      Matieland 7602
      South Africa
;
    'Retief, Lizette'
;
Currently at The Coaching Caf\'e, 6 Bright Str, Somerset West, 7130,
South Africa.
;
;     Department of Chemistry and Polymer Science
      University of Stellenbosch
      Private Bag X1
      Matieland 7602
      South Africa
;
    'Kruger, Gert J.' .
;     Department of Chemistry and Biochemistry
      University of Johannesburg
      P O Box 524
      Auckland Park,
      Johannesburg, 2006
      South Africa
;
    'Cronje, Stephanie' .
;     Department of Chemistry and Polymer Science
      University of Stellenbosch
      Private Bag X1
      Matieland, 7602
      South Africa
;
    'Raubenheimer, Helgard G.' .
;     Department of Chemistry and Polymer Science
      University of Stellenbosch
      Private Bag X1
      Matieland 7602
      South Africa
;
