# Supplementary material for: Penta­carbonyl-2κ5 C-chlorido-1κCl-bis­[1(η5)-cyclo­penta­dien­yl](μ-1-oxido­ethyl­ene-1:2κ2 O:C)chromium(0)zirconium(IV)
Source: Acta Crystallogr Sect E Struct Rep Online. 2009 Jan 8;65(Pt 2):m125. doi: 10.1107/S1600536808042621 (PMC2968157; doi:10.1107/S1600536808042621)
Supplement: Supplementary file 2 [file e-65-0m125-Isup2.hkl]

# 
# h,k,l, Fc-squared, Fo-squared, sigma(Fo-squared) and status flag 
# 
data_I
_shelx_title ' ln1 in P2(1)/c' 
_shelx_refln_list_code          4 
_shelx_F_calc_maximum      232.33 
_exptl_crystal_F_000       976.00 
_reflns_d_resolution_high  0.8409 
 
loop_ 
 _symmetry_equiv_pos_as_xyz 
 'x, y, z' 
 '-x, y+1/2, -z+1/2' 
 '-x, -y, -z' 
 'x, -y-1/2, z-1/2' 
 
_cell_length_a    12.7395 
_cell_length_b    12.1117 
_cell_length_c    12.7859 
_cell_angle_alpha  90.000 
_cell_angle_beta  100.826 
_cell_angle_gamma  90.000 
 
_shelx_F_squared_multiplier     1.000 
 
loop_ 
 _refln_index_h 
 _refln_index_k 
 _refln_index_l 
 _refln_F_squared_calc 
 _refln_F_squared_meas 
 _refln_F_squared_sigma 
 _refln_observed_status 
   2   0   0    44028.80    46378.01    146.47 o 
   3   0   0     3676.62     3877.85     54.07 o 
   4   0   0     1257.13     1594.83     41.95 o 
   5   0   0       92.23       85.98     20.03 o 
   6   0   0    16993.57    18143.29    163.33 o 
   7   0   0     2378.51     2571.07     71.32 o 
   8   0   0     7585.94     7480.17    128.44 o 
   9   0   0        1.98       36.54     27.17 o 
  10   0   0      315.19      291.38     38.70 o 
  11   0   0     1365.63     1366.14     75.59 o 
  12   0   0      766.77      960.36     68.38 o 
  13   0   0       21.41       53.09     39.48 o 
  14   0   0     1388.32     1391.16     88.45 o 
   1   1   0     2513.12     2853.20     31.37 o 
   2   1   0    21318.73    22502.09    108.25 o 
   3   1   0     1293.15     1339.60     34.50 o 
   4   1   0     3084.76     3259.65     58.81 o 
   5   1   0      143.30      169.92     22.90 o 
   6   1   0       56.23       41.48     21.84 o 
   7   1   0      184.35      144.44     27.52 o 
   8   1   0     1242.96     1365.16     57.87 o 
   9   1   0       16.90       40.19     29.88 o 
  10   1   0     1824.86     1856.30     80.49 o 
  11   1   0        0.21       47.09     35.01 o 
  12   1   0        0.71       47.91     35.64 o 
  13   1   0      100.10      153.02     40.07 o 
  14   1   0        3.05       59.12     43.95 o 
   0   2   0     4237.54     4666.88     48.11 o 
   1   2   0     9903.11    11253.69     77.82 o 
   2   2   0      144.43      189.56     16.62 o 
   3   2   0     2594.96     2647.87     49.99 o 
   4   2   0     1930.21     2103.38     49.64 o 
   5   2   0     6534.24     6587.71     94.92 o 
   6   2   0     4004.19     4000.57     82.33 o 
   7   2   0     1167.45     1278.95     51.67 o 
   8   2   0      571.35      622.13     43.13 o 
   9   2   0     2878.05     2631.96     84.29 o 
  10   2   0      155.77      142.99     31.76 o 
  11   2   0     1617.66     1710.10     80.29 o 
  12   2   0      140.65      139.50     39.87 o 
  13   2   0        6.36       48.65     36.19 o 
  14   2   0       63.41       73.35     45.99 o 
   1   3   0    19342.20    20590.71    125.62 o 
   2   3   0     9499.64     9967.61     93.70 o 
   3   3   0     2098.79     2118.79     49.52 o 
   4   3   0     3474.39     3577.10     68.14 o 
   5   3   0     3381.15     3659.51     74.45 o 
   6   3   0      183.95      200.97     24.50 o 
   7   3   0      886.26      848.54     47.05 o 
   8   3   0       66.12       50.11     31.40 o 
   9   3   0     1365.36     1431.38     65.63 o 
  10   3   0      955.04      874.57     57.40 o 
  11   3   0      134.72      113.11     36.70 o 
  12   3   0        3.40       49.83     37.05 o 
  13   3   0      277.84      362.03     49.01 o 
  14   3   0        7.63       60.97     45.32 o 
   0   4   0     1595.00     1580.21     41.64 o 
   1   4   0    13061.11    14467.55    121.66 o 
   2   4   0     5129.43     5545.61     79.94 o 
   3   4   0     7881.42     7607.63     99.11 o 
   4   4   0      660.37      710.81     35.68 o 
   5   4   0     4441.31     4766.03     89.16 o 
   6   4   0     1008.87     1078.60     49.83 o 
   7   4   0       43.94       32.46     24.15 o 
   8   4   0       33.97       39.95     29.72 o 
   9   4   0      696.48      699.24     51.05 o 
  10   4   0      412.51      359.17     42.77 o 
  11   4   0      489.69      535.91     53.91 o 
  12   4   0      188.54      168.70     42.19 o 
  13   4   0       37.13       56.85     42.26 o 
  14   4   0       34.36       56.30     41.87 o 
   1   5   0    26339.27    26776.75    186.11 o 
   2   5   0      125.72      102.92     19.80 o 
   3   5   0      462.21      503.76     31.48 o 
   4   5   0     4546.62     5044.83     93.11 o 
   5   5   0     6957.99     7240.62    117.58 o 
   6   5   0      230.12      291.73     31.33 o 
   7   5   0     7049.33     6855.53    128.91 o 
   8   5   0        3.52       35.64     26.50 o 
   9   5   0     1799.95     1788.36     78.45 o 
  10   5   0      505.18      449.93     51.01 o 
  11   5   0      696.76      713.08     59.71 o 
  12   5   0       64.17      120.72     36.58 o 
  13   5   0      693.60      720.10     64.38 o 
   0   6   0     5410.00     5775.08     95.47 o 
   1   6   0     3909.97     4124.62     81.67 o 
   2   6   0     1658.80     1484.66     51.95 o 
   3   6   0      233.36      170.78     25.13 o 
   4   6   0     2295.75     2305.68     68.73 o 
   5   6   0      477.05      392.61     33.52 o 
   6   6   0      855.31      824.86     49.79 o 
   7   6   0      267.32      297.81     35.76 o 
   8   6   0      835.52      726.96     55.12 o 
   9   6   0      619.30      575.12     52.03 o 
  10   6   0        3.91       46.54     34.62 o 
  11   6   0      175.64      220.10     41.91 o 
  12   6   0      196.02      187.76     45.99 o 
  13   6   0       12.82       55.28     41.13 o 
   1   7   0      926.10     1089.66     50.11 o 
   2   7   0    12602.27    12584.24     17.84 o 
   3   7   0      489.48      513.25     40.66 o 
   4   7   0    11570.62    11624.78    160.78 o 
   5   7   0       46.94       35.68     26.54 o 
   6   7   0      753.26      794.04     52.77 o 
   7   7   0      336.06      354.78     41.75 o 
   8   7   0     1590.87     1640.94     76.77 o 
   9   7   0       68.30       54.54     40.58 o 
  10   7   0     2849.66     3067.81    111.86 o 
  11   7   0       10.54       54.18     40.30 o 
  12   7   0      756.82      609.50     64.57 o 
  13   7   0       40.06       57.95     43.09 o 
   0   8   0    11661.71    11681.39    160.94 o 
   1   8   0      764.11      769.97     47.87 o 
   2   8   0     3461.74     3741.22     93.86 o 
   3   8   0      269.40      299.46     35.48 o 
   4   8   0       62.06       51.16     26.97 o 
   5   8   0      350.59      417.12     39.72 o 
   6   8   0     2324.57     2411.34     87.74 o 
   7   8   0       79.70       90.14     38.93 o 
   8   8   0      448.17      405.00     49.48 o 
   9   8   0        2.83       49.01     36.46 o 
  10   8   0      145.25       87.47     46.11 o 
  11   8   0       46.21       63.40     47.17 o 
  12   8   0      278.59      256.25     51.24 o 
   1   9   0     2824.47     2815.01     88.41 o 
   2   9   0     2445.49     2665.56     85.35 o 
   3   9   0      166.62      194.03     32.74 o 
   4   9   0     1188.41     1147.41     63.16 o 
   5   9   0      303.49      327.25     38.81 o 
   6   9   0      479.82      397.39     47.09 o 
   7   9   0     1142.35     1222.18     72.26 o 
   8   9   0      163.97      228.96     40.42 o 
   9   9   0       65.62      130.32     36.19 o 
  10   9   0      243.01      249.51     46.77 o 
  11   9   0        9.48       55.40     41.21 o 
   0  10   0     2371.24     2582.99     91.86 o 
   1  10   0       72.39       47.75     35.52 o 
   2  10   0       86.00       40.46     30.11 o 
   3  10   0      398.29      315.53     42.66 o 
   4  10   0      116.23       63.59     39.87 o 
   5  10   0     1359.65     1423.70     74.10 o 
   6  10   0     1671.87     1796.51     84.61 o 
   7  10   0        0.23       45.44     33.80 o 
   8  10   0      418.63      312.04     51.40 o 
   9  10   0       30.42       51.67     38.42 o 
  10  10   0       21.31       55.28     41.13 o 
   1  11   0      620.00      677.76     55.20 o 
   2  11   0        2.11       41.01     30.50 o 
   3  11   0      193.60       76.81     40.50 o 
   4  11   0        8.66       53.05     39.44 o 
   5  11   0      682.75      716.49     61.71 o 
   6  11   0      128.55      150.83     39.52 o 
   7  11   0      777.56      677.13     68.10 o 
   8  11   0        4.16       52.73     39.21 o 
   9  11   0        1.75       55.99     41.64 o 
   0  12   0      106.36       67.63     42.38 o 
   1  12   0     1428.97     1447.85     82.53 o 
   2  12   0       30.05       51.01     37.95 o 
   3  12   0     5671.62     5778.14    156.55 o 
   4  12   0       18.07       53.59     39.87 o 
   5  12   0     2237.06     2329.40    102.45 o 
   6  12   0      259.14      217.52     47.44 o 
   7  12   0        0.19       48.54     36.11 o 
   8  12   0       71.57       70.45     44.19 o 
   1  13   0      864.27      939.81     72.88 o 
   2  13   0      315.04      225.04     50.46 o 
   3  13   0       78.51       86.61     45.64 o 
   4  13   0      166.10      150.04     44.62 o 
   5  13   0      170.28      175.80     46.03 o 
   6  13   0       33.83       57.24     42.58 o 
   0  14   0     1314.60     1268.87     89.12 o 
   1  14   0       21.07       56.10     41.75 o 
   2  14   0      586.48      542.03     64.53 o 
   3  14   0      248.92      166.20     48.11 o 
 -15   1   1        1.01       57.59     42.81 o 
 -14   1   1      103.84       57.95     43.13 o 
 -13   1   1      672.23      578.49     60.69 o 
 -12   1   1     1015.96     1163.92     70.53 o 
 -11   1   1      390.64      366.58     48.69 o 
 -10   1   1     3520.91     3589.14    104.21 o 
  -9   1   1      488.44      492.51     42.54 o 
  -8   1   1     3589.28     3823.08     91.78 o 
  -7   1   1     1919.73     2086.99     63.91 o 
  -6   1   1      483.58      468.67     31.33 o 
  -5   1   1     4186.09     4183.51     73.16 o 
  -4   1   1    10027.60    10063.63     99.47 o 
  -3   1   1      252.09      313.26     20.39 o 
  -2   1   1    38123.68    38663.74    143.69 o 
  -1   1   1     6206.61     5845.58     47.40 o 
   0   1   1     2495.41     2435.96     93.62 o 
   1   1   1    19238.08    20542.37     94.06 o 
   2   1   1    19300.00    20362.64    111.27 o 
   3   1   1      152.69      128.01     17.84 o 
   4   1   1    16544.23    17706.93    136.79 o 
   5   1   1     1041.88     1050.89     40.81 o 
   6   1   1     6424.02     6723.68    103.82 o 
   7   1   1     5861.60     6370.90    111.03 o 
   8   1   1      827.00      780.28     47.60 o 
   9   1   1      211.85      205.72     35.48 o 
  10   1   1     1706.29     1691.67     77.63 o 
  11   1   1       79.25       52.85     39.32 o 
  12   1   1     1653.58     1536.34     84.06 o 
  13   1   1      253.58      220.54     48.58 o 
  14   1   1        4.77       54.50     40.54 o 
 -14   2   1      616.70      713.79     68.18 o 
 -13   2   1       29.82       47.71     35.52 o 
 -12   2   1      352.37      296.52     48.89 o 
 -11   2   1      226.91      157.49     37.91 o 
 -10   2   1       68.85      109.03     31.17 o 
  -9   2   1      222.67      261.62     34.42 o 
  -8   2   1     3624.94     3504.34     88.53 o 
  -7   2   1        1.14       30.66     22.82 o 
  -6   2   1     1875.93     1882.65     56.77 o 
  -5   2   1     1974.24     1822.46     51.60 o 
  -4   2   1     4088.80     4655.43     71.75 o 
  -3   2   1    16936.20    18037.48    124.52 o 
  -2   2   1     6630.50     6896.38     69.40 o 
  -1   2   1     1867.98     1853.59     34.07 o 
   0   2   1    29068.26    29199.54   1394.21 o 
   1   2   1     2788.87     3154.81     44.70 o 
   2   2   1    11491.06    12040.64     95.43 o 
   3   2   1       66.26       45.64     19.72 o 
   4   2   1     6195.65     6621.98     88.76 o 
   5   2   1     2372.95     2779.29     64.81 o 
   6   2   1     2210.66     2278.75     63.75 o 
   7   2   1     1205.25     1344.54     53.71 o 
   8   2   1     4305.60     4457.13    104.21 o 
   9   2   1      224.83      278.09     36.27 o 
  10   2   1       46.62       47.95     35.64 o 
  11   2   1        0.04       44.77     33.33 o 
  12   2   1      585.04      579.86     57.99 o 
  13   2   1        3.21       55.44     41.25 o 
  14   2   1      601.30      740.80     66.96 o 
 -14   3   1      107.28      139.14     45.01 o 
 -13   3   1     1070.28     1130.00     77.79 o 
 -12   3   1        8.39       44.03     32.74 o 
 -11   3   1      198.35      234.14     39.01 o 
 -10   3   1        4.94       39.28     29.21 o 
  -9   3   1     1876.24     1867.83     73.94 o 
  -8   3   1      504.92      646.86     42.15 o 
  -7   3   1     9686.83     9686.66    138.55 o 
  -6   3   1      282.56      282.56     27.29 o 
  -5   3   1     7224.62     7356.98    103.66 o 
  -4   3   1     8325.98     9030.85    105.07 o 
  -3   3   1      659.92      711.52     31.17 o 
  -2   3   1     2115.35     2298.43     46.73 o 
  -1   3   1    16981.20    17764.25    118.76 o 
   0   3   1     1932.30     2012.69     38.78 o 
   1   3   1    13581.72    14272.97    108.95 o 
   2   3   1       26.48       32.11     16.94 o 
   3   3   1       13.39       25.09     18.66 o 
   4   3   1       22.59       25.80     19.17 o 
   5   3   1     2741.48     2765.34     67.59 o 
   6   3   1     1763.83     1695.75     57.83 o 
   7   3   1     3553.76     3603.25     87.78 o 
   8   3   1      149.47      155.34     28.86 o 
   9   3   1     1297.52     1310.78     65.16 o 
  10   3   1       17.54       41.21     30.62 o 
  11   3   1       31.06       41.40     30.78 o 
  12   3   1      303.05      352.70     48.89 o 
  13   3   1     1543.42     1650.90     92.80 o 
  14   3   1       54.96       62.42     46.42 o 
 -14   4   1       17.91       61.55     45.79 o 
 -13   4   1       57.71       75.28     39.68 o 
 -12   4   1      177.19      165.92     38.03 o 
 -11   4   1      822.72      754.72     62.38 o 
 -10   4   1      757.43      740.06     56.06 o 
  -9   4   1     5376.17     5197.42    122.99 o 
  -8   4   1      472.56      420.57     40.26 o 
  -7   4   1      778.34      811.77     47.64 o 
  -6   4   1      572.52      657.49     40.34 o 
  -5   4   1     1853.79     1721.08     55.56 o 
  -4   4   1     7761.24     8109.07    107.31 o 
  -3   4   1    10763.41    10581.62    115.50 o 
  -2   4   1        5.12       22.23     16.55 o 
  -1   4   1      499.87      457.34     26.31 o 
   0   4   1    13873.71    14539.30    173.76 o 
   1   4   1     2395.96     2344.34     53.01 o 
   2   4   1     2042.34     2103.97     51.95 o 
   3   4   1    32161.42    33517.33    208.34 o 
   4   4   1       14.22       27.21     20.23 o 
   5   4   1    10203.54    10058.29    131.69 o 
   6   4   1      249.35      239.82     27.68 o 
   7   4   1     1081.44     1244.84     56.30 o 
   8   4   1      537.68      518.50     44.58 o 
   9   4   1     1714.36     1750.21     76.22 o 
  10   4   1       18.47       42.93     31.91 o 
  11   4   1      948.64      814.12     61.87 o 
  12   4   1        7.70       47.52     35.32 o 
  13   4   1      132.58      167.06     43.75 o 
  14   4   1       38.27       57.63     42.89 o 
 -14   5   1        0.26       50.89     37.83 o 
 -13   5   1        2.76       52.18     38.81 o 
 -12   5   1        8.97       47.44     35.29 o 
 -11   5   1      393.76      365.72     48.97 o 
 -10   5   1      776.35      841.72     59.08 o 
  -9   5   1       59.43       57.40     35.99 o 
  -8   5   1      285.15      321.37     35.99 o 
  -7   5   1       16.98       34.70     25.80 o 
  -6   5   1      374.72      427.15     36.74 o 
  -5   5   1     1850.22     1994.46     62.49 o 
  -4   5   1     2710.96     2653.60     67.32 o 
  -3   5   1      279.04      313.73     27.09 o 
  -2   5   1      758.52      763.15     35.72 o 
  -1   5   1      935.44      902.80     36.58 o 
   0   5   1      261.54      243.75     20.86 o 
   1   5   1     1343.69     1377.47     46.30 o 
   2   5   1     4657.66     4540.28     81.82 o 
   3   5   1     1380.95     1344.62     48.85 o 
   4   5   1     4107.47     4329.71     88.17 o 
   5   5   1      203.89      241.24     29.01 o 
   6   5   1      417.67      448.64     38.38 o 
   7   5   1      366.20      378.30     38.27 o 
   8   5   1       44.04      110.25     27.56 o 
   9   5   1      135.60      119.62     33.36 o 
  10   5   1      451.91      483.61     49.28 o 
  11   5   1        6.39       49.83     37.05 o 
  12   5   1       49.99      112.48     37.48 o 
  13   5   1       24.86       54.30     40.38 o 
 -13   6   1       25.74       60.50     45.01 o 
 -12   6   1      318.47      290.64     52.85 o 
 -11   6   1      440.88      382.03     51.63 o 
 -10   6   1      258.41      216.18     43.87 o 
  -9   6   1     2273.82     2541.35     94.02 o 
  -8   6   1     2646.17     2712.96     90.61 o 
  -7   6   1      345.86      343.41     37.64 o 
  -6   6   1     4714.25     5076.70    109.15 o 
  -5   6   1     1063.56     1094.29     50.81 o 
  -4   6   1     4837.83     4617.28     97.00 o 
  -3   6   1    16805.17    17780.05    176.90 o 
  -2   6   1     9817.51     9518.19    126.09 o 
  -1   6   1     6155.47     5951.47     98.92 o 
   0   6   1    13135.65    13794.42    104.88 o 
   1   6   1      282.07      293.93     27.84 o 
   2   6   1     9534.16     9944.36    130.83 o 
   3   6   1     5233.93     5469.79    101.54 o 
   4   6   1       67.82       66.96     20.47 o 
   5   6   1      563.81      584.60     42.62 o 
   6   6   1     1541.52     1529.63     64.57 o 
   7   6   1      698.02      685.64     48.97 o 
   8   6   1     3262.01     3352.84    102.41 o 
   9   6   1      682.17      670.27     56.34 o 
  10   6   1      393.24      348.86     48.89 o 
  11   6   1     1013.80      945.03     68.02 o 
  12   6   1      139.41       77.51     48.58 o 
  13   6   1      339.07      321.96     55.79 o 
 -13   7   1       89.01       63.47     47.20 o 
 -12   7   1        5.46       52.42     39.01 o 
 -11   7   1        6.91       48.07     35.76 o 
 -10   7   1        6.76       73.24     38.58 o 
  -9   7   1       20.35       44.85     33.36 o 
  -8   7   1      631.69      657.10     53.36 o 
  -7   7   1      793.02      739.94     54.14 o 
  -6   7   1       48.95       46.89     29.40 o 
  -5   7   1       67.34       43.40     27.21 o 
  -4   7   1       28.46       40.46     25.37 o 
  -3   7   1        4.93       31.09     23.13 o 
  -2   7   1      479.98      577.67     38.78 o 
  -1   7   1      363.97      287.38     30.54 o 
   0   7   1      637.29      608.64     27.21 o 
   1   7   1      936.46      903.78     45.56 o 
   2   7   1        1.45       27.60     20.50 o 
   3   7   1       20.09       31.91     23.72 o 
   4   7   1        0.18       30.89     22.97 o 
   5   7   1      174.64      193.05     31.80 o 
   6   7   1      580.70      437.78     41.79 o 
   7   7   1     1290.29     1248.88     66.85 o 
   8   7   1       91.21       46.93     34.93 o 
   9   7   1        0.63       46.58     34.62 o 
  10   7   1      102.58      121.50     38.19 o 
  11   7   1       52.58       55.44     41.25 o 
  12   7   1        3.64       48.38     35.99 o 
 -12   8   1      294.69      332.78     54.77 o 
 -11   8   1       88.37      132.09     42.73 o 
 -10   8   1       16.99       47.20     35.13 o 
  -9   8   1      832.87      743.86     62.81 o 
  -8   8   1     2075.39     2083.85     88.61 o 
  -7   8   1     1428.16     1268.40     67.94 o 
  -6   8   1     1955.83     1848.77     79.00 o 
  -5   8   1        2.19       32.46     24.15 o 
  -4   8   1       12.89       33.99     25.29 o 
  -3   8   1      736.30      722.96     46.42 o 
  -2   8   1     2840.07     2935.37     85.27 o 
  -1   8   1      137.92      158.55     27.13 o 
   0   8   1    14204.58    14394.51    126.64 o 
   1   8   1      810.38      720.65     44.38 o 
   2   8   1     4936.62     5109.05    110.72 o 
   3   8   1      169.92      151.57     29.40 o 
   4   8   1       59.38       38.42     28.58 o 
   5   8   1      286.55      268.99     38.07 o 
   6   8   1     2137.97     2112.55     84.29 o 
   7   8   1       52.22       70.53     37.17 o 
   8   8   1     3130.65     3228.91    110.68 o 
   9   8   1      212.48      178.04     41.09 o 
  10   8   1      102.29       48.89     36.38 o 
  11   8   1      139.83       58.93     43.83 o 
  12   8   1       58.83       63.91     47.52 o 
 -11   9   1       39.02       60.77     45.20 o 
 -10   9   1      821.78      800.87     69.32 o 
  -9   9   1      124.74      139.50     39.36 o 
  -8   9   1      497.56      436.29     49.95 o 
  -7   9   1        8.70       45.56     33.87 o 
  -6   9   1      538.18      531.05     49.60 o 
  -5   9   1      851.16      748.88     55.08 o 
  -4   9   1     2626.32     2698.49     91.63 o 
  -3   9   1       44.30       36.78     27.37 o 
  -2   9   1     3821.66     3924.71    104.76 o 
  -1   9   1        9.63       38.54     28.66 o 
   0   9   1       56.27       70.53     31.87 o 
   1   9   1       86.39      106.56     26.66 o 
   2   9   1     4323.52     4339.82    108.99 o 
   3   9   1      228.21      284.56     35.87 o 
   4   9   1     1912.59     1989.37     80.45 o 
   5   9   1       72.75      113.11     31.13 o 
   6   9   1     1106.44     1114.48     69.08 o 
   7   9   1       59.95      102.64     28.86 o 
   8   9   1      291.59      299.14     48.15 o 
   9   9   1       96.04       66.38     41.60 o 
  10   9   1      389.35      414.02     55.75 o 
  11   9   1       87.51       69.12     51.40 o 
 -10  10   1       12.13       60.73     45.17 o 
  -9  10   1      684.87      732.65     65.91 o 
  -8  10   1       48.77       53.20     39.56 o 
  -7  10   1      116.76       89.78     47.32 o 
  -6  10   1      373.60      397.00     48.42 o 
  -5  10   1      844.87      849.56     61.36 o 
  -4  10   1      159.22      199.60     38.15 o 
  -3  10   1     1474.35     1648.66     76.49 o 
  -2  10   1      133.60      171.14     30.38 o 
  -1  10   1     1359.41     1307.88     67.98 o 
   0  10   1      277.48      213.44     25.95 o 
   1  10   1      833.39      913.27     57.75 o 
   2  10   1      380.67      414.88     44.85 o 
   3  10   1     1449.50     1377.00     72.18 o 
   4  10   1      539.11      579.08     51.01 o 
   5  10   1      751.74      886.45     59.71 o 
   6  10   1       43.27       53.40     39.72 o 
   7  10   1       43.94       51.48     38.27 o 
   8  10   1       61.70       54.81     40.77 o 
   9  10   1      768.08      671.60     67.94 o 
  10  10   1       33.72       56.38     41.95 o 
  -9  11   1      388.51      458.16     54.65 o 
  -8  11   1      131.06       95.47     50.30 o 
  -7  11   1     1928.88     2065.74    101.23 o 
  -6  11   1        6.02       52.18     38.81 o 
  -5  11   1     1917.56     2114.90     95.35 o 
  -4  11   1      278.72      255.59     42.58 o 
  -3  11   1       69.27       51.16     38.07 o 
  -2  11   1      833.30      885.40     62.14 o 
  -1  11   1     1979.17     1849.05     85.86 o 
   0  11   1      202.59      222.53     27.17 o 
   1  11   1     3478.79     3339.67    111.62 o 
   2  11   1       48.65       46.15     34.31 o 
   3  11   1      406.80      426.76     45.28 o 
   4  11   1      868.51      859.40     63.55 o 
   5  11   1      838.23      898.92     66.18 o 
   6  11   1      543.33      515.05     58.46 o 
   7  11   1     1696.22     1909.58     96.25 o 
   8  11   1        4.02       53.71     39.95 o 
   9  11   1      499.43      445.74     60.57 o 
  -8  12   1        1.69       56.93     42.34 o 
  -7  12   1        9.06       54.14     40.26 o 
  -6  12   1      310.45      317.92     51.05 o 
  -5  12   1        0.23       55.20     41.05 o 
  -4  12   1        6.74       42.66     31.76 o 
  -3  12   1       15.54       51.91     38.62 o 
  -2  12   1      109.58       83.74     44.15 o 
  -1  12   1      308.74      353.99     48.11 o 
   0  12   1      349.86      373.52     47.95 o 
   1  12   1        3.99       45.79     34.07 o 
   2  12   1       67.02       77.20     40.70 o 
   3  12   1      178.99      144.16     43.24 o 
   4  12   1        4.76       48.93     36.38 o 
   5  12   1        0.11       45.13     33.56 o 
   6  12   1      185.10      140.63     44.19 o 
   7  12   1       10.25       55.52     41.28 o 
  -6  13   1       61.41       56.85     42.26 o 
  -5  13   1      678.06      578.29     62.42 o 
  -4  13   1      683.39      609.30     64.57 o 
  -3  13   1      125.43      153.61     43.32 o 
  -2  13   1      652.89      646.43     65.79 o 
  -1  13   1      731.41      843.05     68.96 o 
   0  13   1      138.60      149.77     66.02 o 
   1  13   1     1277.73     1491.13     89.08 o 
   2  13   1      102.20      145.14     43.13 o 
   3  13   1      277.80      284.05     52.03 o 
   4  13   1      885.59      957.22     73.94 o 
   5  13   1      151.47       68.34     50.85 o 
   6  13   1       96.10      136.67     44.11 o 
  -3  14   1      494.29      579.59     65.36 o 
  -2  14   1       13.79       56.54     42.07 o 
  -1  14   1      186.81      157.33     46.77 o 
   0  14   1       15.14       53.01     27.91 o 
   1  14   1       36.90       56.61     42.11 o 
   2  14   1      189.39      225.99     47.79 o 
   3  14   1      419.91      406.92     61.91 o 
 -15   0   2      126.27       69.75     51.87 o 
 -14   0   2      643.43      627.73     58.85 o 
 -13   0   2      290.17      396.41     49.56 o 
 -12   0   2     2527.04     2772.08    104.92 o 
 -11   0   2      480.73      465.85     51.12 o 
 -10   0   2        0.27       40.62     30.23 o 
  -9   0   2      830.20      851.60     51.12 o 
  -8   0   2      761.51      764.99     44.66 o 
  -7   0   2    19689.90    18588.52    180.98 o 
  -6   0   2    16310.16    15314.68    149.53 o 
  -5   0   2      999.21      935.23     36.78 o 
  -4   0   2       17.90       25.44     18.90 o 
  -3   0   2     1678.12     1726.57     38.11 o 
  -2   0   2    13622.52    13175.66     89.00 o 
  -1   0   2    23044.25    23736.03    106.60 o 
   0   0   2    53977.80    50104.68   1976.11 o 
   1   0   2     6667.62     7547.92     65.16 o 
   2   0   2      242.95      243.78     18.54 o 
   3   0   2    25068.02    27634.47    160.24 o 
   4   0   2     2665.92     2754.12     58.73 o 
   5   0   2     5307.17     5819.66     91.47 o 
   6   0   2    13198.19    13510.68    151.81 o 
   7   0   2     5239.30     5182.44    103.39 o 
   8   0   2     9339.17     9460.32    149.02 o 
   9   0   2       13.78       39.56     29.44 o 
  10   0   2      895.06      793.03     58.22 o 
  11   0   2     1548.49     1426.95     77.71 o 
  12   0   2      323.56      502.66     55.48 o 
  13   0   2      773.22      650.31     65.40 o 
  14   0   2      930.48      731.51     76.57 o 
 -15   1   2       66.93      147.73     43.44 o 
 -14   1   2        5.52       57.67     42.89 o 
 -13   1   2        1.88       46.85     34.85 o 
 -12   1   2      114.23      172.51     38.34 o 
 -11   1   2      379.69      337.06     45.71 o 
 -10   1   2     1697.12     1845.95     78.73 o 
  -9   1   2      559.40      596.09     44.81 o 
  -8   1   2      382.55      374.42     35.29 o 
  -7   1   2     2616.38     2572.76     69.55 o 
  -6   1   2     2734.28     2712.84     65.12 o 
  -5   1   2        0.07       24.86     18.51 o 
  -4   1   2      378.68      398.22     24.90 o 
  -3   1   2      779.18      765.89     27.99 o 
  -2   1   2     6697.89     6353.38     64.89 o 
  -1   1   2     7899.91     7525.25     64.18 o 
   0   1   2     2510.99     2271.10    278.36 o 
   1   1   2     2015.56     2312.15     39.21 o 
   2   1   2     6173.93     6668.99     72.37 o 
   3   1   2     8811.19     9293.22     95.31 o 
   4   1   2    14578.95    15983.58    137.81 o 
   5   1   2     3000.33     2979.95     66.73 o 
   6   1   2      188.39      203.05     27.84 o 
   7   1   2      407.08      353.44     36.11 o 
   8   1   2      405.79      396.61     39.25 o 
   9   1   2      433.23      346.58     42.07 o 
  10   1   2       52.68       44.93     33.44 o 
  11   1   2       57.72       50.34     37.44 o 
  12   1   2       27.87       51.01     37.95 o 
  13   1   2      137.47      185.52     46.38 o 
  14   1   2       11.25       56.26     41.87 o 
 -14   2   2        2.48       52.50     39.05 o 
 -13   2   2       90.78       57.99     43.13 o 
 -12   2   2     1156.98     1115.26     71.32 o 
 -11   2   2     2391.94     2271.93     90.06 o 
 -10   2   2      483.52      453.22     46.62 o 
  -9   2   2     3756.73     3395.22     96.37 o 
  -8   2   2      109.16       96.80     28.23 o 
  -7   2   2     3827.82     3883.19     86.10 o 
  -6   2   2     2487.00     2327.52     63.59 o 
  -5   2   2     3734.44     3944.62     73.47 o 
  -4   2   2        2.81       25.41     18.90 o 
  -3   2   2     1697.85     1638.12     41.60 o 
  -2   2   2     1229.05     1192.81     32.74 o 
  -1   2   2     8577.82     7930.06     74.10 o 
   0   2   2     6359.83     6237.29    543.52 o 
   1   2   2      622.56      641.57     25.80 o 
   2   2   2     6662.82     6615.90     77.12 o 
   3   2   2     8126.54     8870.19     97.62 o 
   4   2   2     9485.83    10097.42    114.01 o 
   5   2   2     7384.57     7493.54    106.68 o 
   6   2   2      691.78      771.11     40.85 o 
   7   2   2       16.43       66.65     21.56 o 
   8   2   2     2210.42     2262.24     80.49 o 
   9   2   2      799.19      617.11     53.12 o 
  10   2   2      950.71      866.97     59.71 o 
  11   2   2     1193.32     1219.94     73.08 o 
  12   2   2       50.37       63.44     39.79 o 
  13   2   2      282.11      313.14     50.89 o 
  14   2   2      183.34      124.68     53.87 o 
 -14   3   2       28.48       53.52     39.79 o 
 -13   3   2      275.78      253.86     47.83 o 
 -12   3   2        9.34       43.75     32.54 o 
 -11   3   2      515.20      510.70     50.77 o 
 -10   3   2     1024.59      874.34     58.81 o 
  -9   3   2       88.31       62.61     33.01 o 
  -8   3   2     1610.85     1615.93     63.28 o 
  -7   3   2      880.22      848.42     46.42 o 
  -6   3   2       55.43       76.26     22.70 o 
  -5   3   2     6579.47     6774.65    100.05 o 
  -4   3   2       33.35       26.78     19.92 o 
  -3   3   2      744.17      676.35     30.70 o 
  -2   3   2    12984.88    12509.94    109.54 o 
  -1   3   2      931.78      860.42     31.13 o 
   0   3   2     1548.89     1586.44    170.00 o 
   1   3   2      150.47      211.64     20.23 o 
   2   3   2      255.37      269.78     22.66 o 
   3   3   2     2438.80     2492.66     56.73 o 
   4   3   2     6774.69     7033.17    101.11 o 
   5   3   2     1375.26     1419.66     51.99 o 
   6   3   2     2229.54     2341.20     68.65 o 
   7   3   2      599.07      631.53     43.21 o 
   8   3   2      247.75      251.31     32.58 o 
   9   3   2     2645.93     2391.74     86.37 o 
  10   3   2      734.11      725.98     55.63 o 
  11   3   2       94.60      156.47     39.13 o 
  12   3   2      494.53      527.83     57.83 o 
  13   3   2      177.41      163.80     47.95 o 
  14   3   2       69.27       96.33     50.77 o 
 -14   4   2        8.64       48.81     36.31 o 
 -13   4   2       26.15       55.48     41.25 o 
 -12   4   2      116.49       73.94     46.34 o 
 -11   4   2      158.96      158.08     34.11 o 
 -10   4   2      196.84      231.59     41.83 o 
  -9   4   2     1333.56     1278.83     67.55 o 
  -8   4   2        5.74       36.03     26.78 o 
  -7   4   2      660.75      706.85     43.79 o 
  -6   4   2     3384.13     3483.40     83.08 o 
  -5   4   2      597.62      645.41     36.03 o 
  -4   4   2     4957.02     4977.04     86.29 o 
  -3   4   2     5778.71     5541.42     84.88 o 
  -2   4   2     1190.42     1158.35     39.99 o 
  -1   4   2     1801.54     1833.64     47.64 o 
   0   4   2       94.62      119.85     45.71 o 
   1   4   2     1031.47      984.47     37.44 o 
   2   4   2        8.89       25.17     18.74 o 
   3   4   2     4267.05     4298.03     79.04 o 
   4   4   2     1380.91     1324.27     49.01 o 
   5   4   2      484.11      390.26     34.54 o 
   6   4   2        1.48       31.37     23.33 o 
   7   4   2        7.11       32.03     23.84 o 
   8   4   2      628.83      625.42     46.62 o 
   9   4   2      131.92       71.94     37.91 o 
  10   4   2      804.48      770.29     60.89 o 
  11   4   2      562.62      546.69     57.36 o 
  12   4   2       23.44       54.58     40.62 o 
  13   4   2       44.78       54.10     40.26 o 
 -14   5   2      190.08      232.49     51.67 o 
 -13   5   2      785.58      769.78     66.77 o 
 -12   5   2      112.65      135.81     35.72 o 
 -11   5   2     1090.21     1138.59     71.36 o 
 -10   5   2      411.19      393.67     47.01 o 
  -9   5   2      320.35      297.38     39.83 o 
  -8   5   2     2101.92     2189.12     79.04 o 
  -7   5   2     7708.78     7740.06    135.93 o 
  -6   5   2     1829.71     1698.96     64.14 o 
  -5   5   2     3861.06     3850.33     85.98 o 
  -4   5   2      149.47      205.56     27.09 o 
  -3   5   2      772.79      790.48     38.07 o 
  -2   5   2     4820.60     4544.99     82.25 o 
  -1   5   2    12074.21    11523.59    125.30 o 
   0   5   2     4443.94     4366.01    132.91 o 
   1   5   2     9507.70     9543.04    117.78 o 
   2   5   2     1762.49     1647.76     53.71 o 
   3   5   2     2371.13     2593.26     67.63 o 
   4   5   2     3761.26     3911.57     86.33 o 
   5   5   2     6637.34     6734.93    118.44 o 
   6   5   2     2651.65     2637.48     80.57 o 
   7   5   2     2714.49     2582.16     84.72 o 
   8   5   2     1541.56     1495.92     70.49 o 
   9   5   2     1223.04     1257.42     69.36 o 
  10   5   2      946.98      859.17     63.87 o 
  11   5   2        9.32       46.38     34.50 o 
  12   5   2      457.03      445.34     58.10 o 
  13   5   2      399.88      437.66     59.48 o 
 -13   6   2       64.36       59.99     44.62 o 
 -12   6   2       16.92       54.85     40.77 o 
 -11   6   2      968.26      916.13     68.38 o 
 -10   6   2       74.66      121.54     34.27 o 
  -9   6   2       96.59      110.68     34.07 o 
  -8   6   2     2138.10     1989.60     82.69 o 
  -7   6   2       14.94       37.91     28.19 o 
  -6   6   2     1194.97     1160.47     55.87 o 
  -5   6   2     2392.07     2321.05     72.88 o 
  -4   6   2      455.07      498.70     36.38 o 
  -3   6   2      141.59      108.88     23.84 o 
  -2   6   2     3336.58     3029.08     72.77 o 
  -1   6   2      271.28      322.08     26.70 o 
   0   6   2      908.76      912.29     39.09 o 
   1   6   2     1338.52     1277.18     50.30 o 
   2   6   2      178.26      140.83     25.44 o 
   3   6   2     2419.63     2347.12     68.65 o 
   4   6   2     4274.38     4262.62     95.55 o 
   5   6   2       58.59       55.79     29.40 o 
   6   6   2     1841.72     1863.00     72.02 o 
   7   6   2     1552.06     1534.34     68.81 o 
   8   6   2       30.71       45.09     33.52 o 
   9   6   2      629.63      633.26     55.32 o 
  10   6   2        0.24       49.40     36.74 o 
  11   6   2       37.58       54.14     40.26 o 
  12   6   2      334.66      303.57     56.65 o 
  13   6   2        1.26       58.26     43.32 o 
 -13   7   2      198.69       62.89     46.77 o 
 -12   7   2      387.26      457.89     55.24 o 
 -11   7   2     1029.55      992.70     68.85 o 
 -10   7   2     2024.61     2283.53     96.41 o 
  -9   7   2     1608.90     1564.68     82.33 o 
  -8   7   2     2690.08     2641.64     95.23 o 
  -7   7   2       85.85      136.63     30.93 o 
  -6   7   2       41.92       34.85     25.92 o 
  -5   7   2     1537.99     1567.11     64.10 o 
  -4   7   2     6923.33     6603.91    122.05 o 
  -3   7   2     4364.39     4328.18     95.98 o 
  -2   7   2     6912.81     6956.37    118.52 o 
  -1   7   2       11.90       29.60     22.03 o 
   0   7   2      389.05      382.34     24.15 o 
   1   7   2     1047.98     1062.06     51.12 o 
   2   7   2     5742.31     5739.56    109.82 o 
   3   7   2     4141.29     4332.45     99.04 o 
   4   7   2     6960.07     7148.01    131.85 o 
   5   7   2     1715.74     1610.55     68.49 o 
   6   7   2      300.89      303.89     38.30 o 
   7   7   2      353.06      318.86     41.60 o 
   8   7   2       70.56       48.62     36.15 o 
   9   7   2     1484.81     1436.83     78.92 o 
  10   7   2     1672.40     1791.92     89.59 o 
  11   7   2      352.66      316.36     54.69 o 
  12   7   2      443.11      369.99     59.55 o 
 -12   8   2      325.77      288.32     54.34 o 
 -11   8   2        5.43       50.81     37.79 o 
 -10   8   2       28.82       52.14     38.78 o 
  -9   8   2        5.35       43.36     32.27 o 
  -8   8   2       40.59       49.09     36.50 o 
  -7   8   2      880.82      908.02     59.40 o 
  -6   8   2     2138.75     2131.14     81.75 o 
  -5   8   2        1.72       36.23     26.93 o 
  -4   8   2       27.50       34.27     25.48 o 
  -3   8   2       90.54       44.15     27.68 o 
  -2   8   2      278.74      266.01     32.42 o 
  -1   8   2     2510.59     2420.71     76.45 o 
   0   8   2     4299.99     4374.40    155.02 o 
   1   8   2      393.34      331.53     34.89 o 
   2   8   2       52.62       36.15     26.90 o 
   3   8   2      248.60      283.23     35.13 o 
   4   8   2      443.02      456.64     41.95 o 
   5   8   2      320.33      383.32     39.40 o 
   6   8   2     1570.36     1731.82     78.73 o 
   7   8   2      302.11      269.19     42.34 o 
   8   8   2      632.31      652.94     55.52 o 
   9   8   2       28.12       77.35     40.77 o 
  10   8   2       77.09      130.01     38.23 o 
  11   8   2       44.90       60.65     45.13 o 
 -11   9   2       80.89       60.34     44.85 o 
 -10   9   2      172.50      187.52     42.11 o 
  -9   9   2        0.17       46.89     34.89 o 
  -8   9   2      742.78      614.09     59.75 o 
  -7   9   2     1122.29      972.12     65.24 o 
  -6   9   2       16.09       42.73     31.80 o 
  -5   9   2     1735.50     1631.84     74.57 o 
  -4   9   2      537.63      557.91     47.36 o 
  -3   9   2       37.07       37.09     27.56 o 
  -2   9   2     1731.77     1778.32     73.90 o 
  -1   9   2      490.62      507.02     43.68 o 
   0   9   2      548.39      510.00     31.05 o 
   1   9   2     2533.09     2624.86     87.08 o 
   2   9   2      253.71      237.00     35.68 o 
   3   9   2      260.89      303.61     39.60 o 
   4   9   2      788.13      839.88     55.24 o 
   5   9   2        0.11       38.42     28.58 o 
   6   9   2      879.61      999.88     65.00 o 
   7   9   2     1346.54     1295.30     72.69 o 
   8   9   2       31.51       51.83     38.54 o 
   9   9   2      755.00      768.33     64.65 o 
  10   9   2      243.76      261.98     49.13 o 
  11   9   2        1.23       58.10     43.21 o 
 -10  10   2       20.29       60.34     44.89 o 
  -9  10   2      301.01      312.40     50.14 o 
  -8  10   2      103.54       53.01     39.40 o 
  -7  10   2      626.04      593.23     57.95 o 
  -6  10   2     1627.67     1745.66     83.90 o 
  -5  10   2        4.96       40.50     30.11 o 
  -4  10   2      617.11      606.99     53.05 o 
  -3  10   2      119.83      108.29     31.37 o 
  -2  10   2        7.45       36.70     27.29 o 
  -1  10   2     1130.55     1022.30     63.20 o 
   0  10   2     1574.10     1663.80     53.79 o 
   1  10   2       19.11       41.21     30.66 o 
   2  10   2     1443.91     1537.36     74.73 o 
   3  10   2      379.40      337.68     47.40 o 
   4  10   2       31.73       67.47     35.56 o 
   5  10   2     2480.00     2699.71    103.35 o 
   6  10   2      764.80      705.09     61.32 o 
   7  10   2      613.88      632.01     57.79 o 
   8  10   2      173.60      138.40     42.30 o 
   9  10   2        3.07       54.10     40.23 o 
  10  10   2      104.50       70.73     52.61 o 
  -9  11   2       66.64       55.08     40.97 o 
  -8  11   2       98.85       57.79     42.97 o 
  -7  11   2      554.04      560.89     59.83 o 
  -6  11   2      123.36       70.30     44.07 o 
  -5  11   2      649.31      640.71     57.95 o 
  -4  11   2      116.68      134.67     36.15 o 
  -3  11   2        0.71       46.73     34.74 o 
  -2  11   2        1.07       41.21     30.66 o 
  -1  11   2      102.54      148.40     33.99 o 
   0  11   2      473.95      449.89     35.21 o 
   1  11   2      871.64      822.98     63.32 o 
   2  11   2      191.12      180.43     35.44 o 
   3  11   2        1.20       38.74     28.82 o 
   4  11   2       31.12       50.14     37.29 o 
   5  11   2      132.88      207.05     42.85 o 
   6  11   2      822.28      786.20     67.40 o 
   7  11   2      200.20      165.72     47.36 o 
   8  11   2       47.30       55.05     40.93 o 
   9  11   2        1.18       58.42     43.44 o 
  -8  12   2        0.45       56.69     42.15 o 
  -7  12   2       69.90       59.99     44.62 o 
  -6  12   2      645.59      579.98     62.69 o 
  -5  12   2      737.33      776.48     67.87 o 
  -4  12   2     1762.95     1714.73     91.19 o 
  -3  12   2     2412.27     2499.91    103.11 o 
  -2  12   2      781.13      810.35     66.38 o 
  -1  12   2      837.24      857.83     65.71 o 
   0  12   2        4.05       43.32     22.82 o 
   1  12   2      453.85      435.31     56.61 o 
   2  12   2      693.18      643.38     64.69 o 
   3  12   2     2391.24     2413.58    103.03 o 
   4  12   2     1151.64     1213.90     79.67 o 
   5  12   2     1383.96     1350.26     86.61 o 
   6  12   2        0.25       54.14     40.26 o 
   7  12   2        1.92       50.46     37.52 o 
  -6  13   2      238.89      262.56     47.36 o 
  -5  13   2        0.07       60.85     45.28 o 
  -4  13   2      376.77      363.36     52.50 o 
  -3  13   2      185.31      185.48     47.36 o 
  -2  13   2        5.56       51.16     38.07 o 
  -1  13   2      754.98      851.01     73.16 o 
   0  13   2      228.90      125.11     74.45 o 
   1  13   2      465.61      571.04     59.08 o 
   2  13   2      743.07      798.51     67.87 o 
   3  13   2        1.04       59.67     44.38 o 
   4  13   2       45.14       61.32     45.60 o 
   5  13   2      359.50      398.38     60.61 o 
  -3  14   2      317.06      257.35     56.69 o 
  -2  14   2      125.23      146.24     43.01 o 
  -1  14   2      441.08      405.43     59.75 o 
   0  14   2      893.88      911.70     54.73 o 
   1  14   2      309.36      519.17     61.08 o 
   2  14   2      465.67      494.63     61.83 o 
 -15   1   3       13.06       51.01     37.95 o 
 -14   1   3      389.87      351.68     51.36 o 
 -13   1   3      586.09      521.48     57.16 o 
 -12   1   3      134.18      186.50     41.79 o 
 -11   1   3     3758.63     3698.25    112.40 o 
 -10   1   3     1532.80     1544.81     71.98 o 
  -9   1   3     1480.86     1387.47     63.79 o 
  -8   1   3     1718.19     1692.14     62.14 o 
  -7   1   3      243.92      258.92     27.99 o 
  -6   1   3      503.80      465.69     33.25 o 
  -5   1   3    10899.25    10325.60    117.70 o 
  -4   1   3    11649.79    10892.25    110.76 o 
  -3   1   3     9810.56     9327.49     94.68 o 
  -2   1   3      158.82      185.72     18.43 o 
  -1   1   3     3019.51     2669.95     45.99 o 
   0   1   3     2738.14     2461.96    192.74 o 
   1   1   3     1162.86     1129.73     33.40 o 
   2   1   3     6913.00     7290.64     85.20 o 
   3   1   3     6021.29     6263.99     86.10 o 
   4   1   3     7784.39     8303.50    108.13 o 
   5   1   3     6826.89     7123.04    107.86 o 
   6   1   3     7058.90     7510.16    119.42 o 
   7   1   3     1841.46     2021.24     67.36 o 
   8   1   3       92.77       60.97     32.11 o 
   9   1   3     1849.88     1731.86     75.86 o 
  10   1   3      731.91      621.85     52.81 o 
  11   1   3     1182.15     1135.34     71.98 o 
  12   1   3     1621.70     1551.51     83.59 o 
  13   1   3        2.20       58.85     43.75 o 
 -15   2   3      205.64      158.43     43.99 o 
 -14   2   3      318.13      311.85     55.99 o 
 -13   2   3      273.28      184.58     47.05 o 
 -12   2   3      109.26      133.85     39.17 o 
 -11   2   3      921.43      914.80     61.55 o 
 -10   2   3       13.93       63.16     33.29 o 
  -9   2   3     1414.39     1357.09     62.97 o 
  -8   2   3     2192.12     2236.72     72.14 o 
  -7   2   3      804.36      785.65     43.44 o 
  -6   2   3     2244.30     2117.96     61.55 o 
  -5   2   3     2645.94     2457.41     61.51 o 
  -4   2   3     5922.01     6030.79     86.10 o 
  -3   2   3      179.92      202.38     20.43 o 
  -2   2   3     5442.31     5070.31     69.75 o 
  -1   2   3      529.92      551.40     26.15 o 
   0   2   3    10162.60    10047.39   1001.84 o 
   1   2   3     6378.55     7217.01     82.92 o 
   2   2   3      692.73      728.81     32.27 o 
   3   2   3      488.36      489.10     30.03 o 
   4   2   3     1024.00      976.31     41.79 o 
   5   2   3     5966.16     6201.57    104.52 o 
   6   2   3     2814.95     2894.76     77.43 o 
   7   2   3     5773.31     6005.62    117.54 o 
   8   2   3      215.20      197.01     33.25 o 
   9   2   3      224.77      210.81     37.36 o 
  10   2   3      320.23      301.34     41.75 o 
  11   2   3       55.75      129.54     36.54 o 
  12   2   3      471.35      467.61     55.24 o 
  13   2   3      360.82      378.22     52.89 o 
 -14   3   3      281.20      264.84     52.97 o 
 -13   3   3      464.51      369.68     55.44 o 
 -12   3   3      915.63      892.61     70.22 o 
 -11   3   3       86.93      153.65     36.15 o 
 -10   3   3      120.24      146.08     32.46 o 
  -9   3   3      438.85      341.09     41.13 o 
  -8   3   3     3106.16     3167.83     88.29 o 
  -7   3   3     2473.07     2397.03     72.53 o 
  -6   3   3     4494.47     4158.81     87.59 o 
  -5   3   3     4908.11     5031.81     89.00 o 
  -4   3   3      237.21      228.85     24.86 o 
  -3   3   3      864.15      773.07     33.76 o 
  -2   3   3     5279.92     4789.71     73.20 o 
  -1   3   3       85.10       77.51     17.09 o 
   0   3   3     3135.27     2682.30    202.54 o 
   1   3   3    11889.38    12460.58    117.54 o 
   2   3   3      193.48      136.28     21.33 o 
   3   3   3      608.06      677.88     34.62 o 
   4   3   3      511.14      595.19     36.27 o 
   5   3   3     2449.99     2360.92     66.93 o 
   6   3   3     8285.64     8175.80    130.24 o 
   7   3   3     4918.95     5318.33    114.05 o 
   8   3   3     1195.01     1150.31     61.59 o 
   9   3   3     1055.36      988.82     60.61 o 
  10   3   3      125.99      156.43     36.81 o 
  11   3   3        0.99       49.83     37.05 o 
  12   3   3      639.71      526.74     60.18 o 
  13   3   3      467.66      410.49     62.18 o 
 -14   4   3       49.31       55.08     40.97 o 
 -13   4   3        8.50       66.69     35.13 o 
 -12   4   3      542.52      435.11     55.24 o 
 -11   4   3      386.87      306.32     46.89 o 
 -10   4   3     3729.29     4014.45    115.66 o 
  -9   4   3     3195.53     3425.33    101.58 o 
  -8   4   3       31.74       30.03     22.35 o 
  -7   4   3       64.79       40.30     25.29 o 
  -6   4   3     1017.51     1030.07     49.32 o 
  -5   4   3        1.82       28.74     21.37 o 
  -4   4   3    20781.86    20390.32    176.78 o 
  -3   4   3     7388.99     7087.08    100.72 o 
  -2   4   3     8435.33     7929.47    102.56 o 
  -1   4   3     1281.10     1199.91     40.93 o 
   0   4   3       78.22       68.41     17.13 o 
   1   4   3      411.54      441.15     29.25 o 
   2   4   3    13070.05    13913.68    140.71 o 
   3   4   3    12955.70    13102.58    143.97 o 
   4   4   3    10113.31     9859.13    131.62 o 
   5   4   3     6552.68     6860.51    117.19 o 
   6   4   3      910.35      952.32     51.99 o 
   7   4   3        0.13       30.58     22.74 o 
   8   4   3      630.97      793.89     51.71 o 
   9   4   3      282.34      304.52     40.23 o 
  10   4   3     1357.65     1381.32     76.37 o 
  11   4   3     1314.57     1350.23     80.88 o 
  12   4   3      197.85      282.79     46.50 o 
  13   4   3      238.78      285.19     51.09 o 
 -14   5   3        0.49       56.89     42.30 o 
 -13   5   3       12.18       57.75     42.97 o 
 -12   5   3        2.05       47.36     35.25 o 
 -11   5   3      392.80      395.59     49.05 o 
 -10   5   3      331.07      329.49     44.54 o 
  -9   5   3      404.92      309.46     43.05 o 
  -8   5   3        5.57       35.68     26.54 o 
  -7   5   3        4.56       32.31     24.03 o 
  -6   5   3      375.74      378.07     35.99 o 
  -5   5   3      585.27      566.10     38.23 o 
  -4   5   3        1.82       26.86     20.00 o 
  -3   5   3     3503.32     3556.44     77.47 o 
  -2   5   3     1187.84     1163.41     45.48 o 
  -1   5   3     2047.14     1912.48     55.59 o 
   0   5   3        1.51       24.19     12.74 o 
   1   5   3      200.23      199.80     23.84 o 
   2   5   3      216.16      200.19     26.78 o 
   3   5   3     2120.44     2158.66     64.53 o 
   4   5   3     1848.55     1907.03     64.85 o 
   5   5   3     1061.65      963.57     50.93 o 
   6   5   3       10.80       36.19     26.93 o 
   7   5   3      320.30      322.71     37.25 o 
   8   5   3        0.85       40.15     29.84 o 
   9   5   3       72.86       48.69     36.23 o 
  10   5   3       43.38       48.73     36.27 o 
  11   5   3       89.62       80.18     42.26 o 
  12   5   3       20.44       58.81     43.75 o 
  13   5   3        8.77       57.95     43.09 o 
 -13   6   3       92.10      107.97     46.66 o 
 -12   6   3      269.89      214.65     45.20 o 
 -11   6   3        0.20       45.36     33.76 o 
 -10   6   3     1284.37     1233.31     72.37 o 
  -9   6   3     1712.47     1807.25     80.45 o 
  -8   6   3      304.47      328.12     39.36 o 
  -7   6   3     1970.62     1846.54     72.02 o 
  -6   6   3     1733.60     1656.78     68.30 o 
  -5   6   3      645.60      512.07     40.66 o 
  -4   6   3     3491.01     3317.28     83.16 o 
  -3   6   3     3695.67     3763.10     85.43 o 
  -2   6   3       75.85       78.41     22.15 o 
  -1   6   3      969.08      821.76     43.32 o 
   0   6   3     2315.81     2229.62    156.75 o 
   1   6   3     2445.12     2524.37     71.04 o 
   2   6   3     1273.67     1377.79     54.30 o 
   3   6   3     1933.86     2079.38     69.24 o 
   4   6   3      187.11      186.19     28.97 o 
   5   6   3     2689.40     2593.61     83.00 o 
   6   6   3      563.38      530.74     46.46 o 
   7   6   3     1819.39     1727.23     77.55 o 
   8   6   3     3939.59     3758.12    117.07 o 
   9   6   3        0.81       46.93     34.89 o 
  10   6   3      764.80      740.21     63.16 o 
  11   6   3      962.87      962.95     72.88 o 
  12   6   3        1.67       49.09     36.50 o 
 -13   7   3      108.75       63.16     46.97 o 
 -12   7   3       25.13       58.10     43.21 o 
 -11   7   3        1.21       48.07     35.76 o 
 -10   7   3       16.13       49.13     36.54 o 
  -9   7   3       41.30       49.67     36.97 o 
  -8   7   3      108.94      144.95     36.93 o 
  -7   7   3        0.35       34.58     25.72 o 
  -6   7   3      300.58      262.80     34.07 o 
  -5   7   3      167.50      177.06     29.52 o 
  -4   7   3       14.04       34.38     25.56 o 
  -3   7   3       37.83       48.97     25.80 o 
  -2   7   3      264.75      259.08     29.44 o 
  -1   7   3      527.79      587.86     40.46 o 
   0   7   3     1905.86     1821.95     84.65 o 
   1   7   3     1989.39     1994.50     67.83 o 
   2   7   3        9.72       30.27     22.50 o 
   3   7   3        0.39       28.62     21.29 o 
   4   7   3      340.40      293.42     36.97 o 
   5   7   3       17.60       36.27     26.97 o 
   6   7   3      177.12      163.02     34.74 o 
   7   7   3      112.71      115.78     34.74 o 
   8   7   3        3.32       41.40     30.82 o 
   9   7   3       27.37       45.01     33.48 o 
  10   7   3       39.78       54.42     40.46 o 
  11   7   3       48.04       53.28     39.64 o 
  12   7   3       25.23       57.91     43.05 o 
 -12   8   3      497.73      344.39     58.81 o 
 -11   8   3        0.29       51.16     38.07 o 
 -10   8   3       72.10       47.32     35.21 o 
  -9   8   3     1396.39     1420.29     76.49 o 
  -8   8   3      198.16      222.26     43.21 o 
  -7   8   3     3480.61     3254.00    106.37 o 
  -6   8   3      686.04      691.13     51.09 o 
  -5   8   3      742.34      794.95     50.62 o 
  -4   8   3      232.05      197.09     31.25 o 
  -3   8   3      681.23      698.66     48.42 o 
  -2   8   3      505.20      533.09     40.30 o 
  -1   8   3     7053.97     7013.69    130.20 o 
   0   8   3     2938.30     2908.75    153.61 o 
   1   8   3     3990.16     4102.51    102.45 o 
   2   8   3     5687.96     5834.01    124.28 o 
   3   8   3       39.36       35.80     26.62 o 
   4   8   3        4.10       37.72     28.07 o 
   5   8   3      920.17      950.05     60.22 o 
   6   8   3     1455.96     1460.79     73.20 o 
   7   8   3     2715.44     2606.71    100.60 o 
   8   8   3     1803.92     1850.03     88.10 o 
   9   8   3        7.90       48.22     35.87 o 
  10   8   3      311.24      324.39     51.44 o 
  11   8   3       93.64       84.53     52.97 o 
 -11   9   3      463.70      534.85     62.18 o 
 -10   9   3      447.39      478.36     61.71 o 
  -9   9   3      646.49      532.11     57.52 o 
  -8   9   3      103.94       80.96     42.66 o 
  -7   9   3        0.50       46.15     34.31 o 
  -6   9   3        1.82       43.48     32.35 o 
  -5   9   3     2466.67     2279.53     90.17 o 
  -4   9   3      944.99      894.41     53.87 o 
  -3   9   3     1920.28     1874.81     75.39 o 
  -2   9   3      358.76      408.53     43.13 o 
  -1   9   3      861.49      801.93     52.61 o 
   0   9   3        7.99       37.01     19.56 o 
   1   9   3      745.84      706.77     49.01 o 
   2   9   3     2234.42     2155.37     81.98 o 
   3   9   3      618.02      715.44     54.81 o 
   4   9   3     1885.12     1933.03     83.16 o 
   5   9   3     1455.66     1354.89     75.59 o 
   6   9   3      816.87      898.61     67.40 o 
   7   9   3      212.55      260.09     44.50 o 
   8   9   3      151.31       88.25     46.50 o 
   9   9   3      439.14      463.77     58.97 o 
  10   9   3      203.89      223.91     50.69 o 
 -10  10   3      366.93      315.53     53.99 o 
  -9  10   3      385.26      264.68     50.62 o 
  -8  10   3      534.56      468.48     54.89 o 
  -7  10   3      253.23      231.47     41.44 o 
  -6  10   3      165.40      183.52     39.32 o 
  -5  10   3      344.44      434.80     46.93 o 
  -4  10   3      357.44      315.81     45.13 o 
  -3  10   3      420.92      428.80     46.66 o 
  -2  10   3      202.65      205.64     34.27 o 
  -1  10   3      710.93      669.76     50.85 o 
   0  10   3       66.99       75.28     33.87 o 
   1  10   3        5.13       42.50     31.64 o 
   2  10   3     1221.40     1133.41     68.26 o 
   3  10   3      179.78      205.05     36.74 o 
   4  10   3     1152.71     1031.63     70.06 o 
   5  10   3      111.00       87.70     46.22 o 
   6  10   3      150.46       84.76     44.70 o 
   7  10   3        0.13       54.58     40.62 o 
   8  10   3      504.21      444.13     59.48 o 
   9  10   3      361.92      384.97     55.01 o 
  -9  11   3      100.18       75.71     47.48 o 
  -8  11   3      777.65      817.41     71.79 o 
  -7  11   3      725.43      821.29     68.14 o 
  -6  11   3     1177.89     1324.90     79.43 o 
  -5  11   3     1047.97     1084.09     69.28 o 
  -4  11   3        6.23       44.07     32.78 o 
  -3  11   3       85.61       71.36     37.60 o 
  -2  11   3      949.15      911.39     63.95 o 
  -1  11   3      541.87      624.16     53.87 o 
   0  11   3     1804.09     1976.62     78.37 o 
   1  11   3     1923.04     1915.46     87.82 o 
   2  11   3      124.78      149.10     39.76 o 
   3  11   3      374.49      316.67     51.09 o 
   4  11   3      641.39      627.61     59.95 o 
   5  11   3      150.56       96.60     50.93 o 
   6  11   3     1532.80     1472.55     88.65 o 
   7  11   3      966.53      946.44     77.16 o 
   8  11   3      247.62      343.76     51.56 o 
  -8  12   3        9.02       50.85     37.83 o 
  -7  12   3       36.06       54.58     40.58 o 
  -6  12   3      123.61      138.91     43.68 o 
  -5  12   3        4.89       50.42     37.48 o 
  -4  12   3       69.65       54.30     40.38 o 
  -3  12   3        2.82       53.01     39.44 o 
  -2  12   3       29.88       46.97     34.93 o 
  -1  12   3       61.37       51.75     38.50 o 
   0  12   3       86.15       90.80     32.93 o 
   1  12   3      106.91       79.39     41.83 o 
   2  12   3       27.78       53.95     40.15 o 
   3  12   3       65.83       82.69     43.60 o 
   4  12   3       58.99       62.73     46.66 o 
   5  12   3       34.34       59.20     44.03 o 
   6  12   3       27.68       61.79     45.95 o 
   7  12   3       40.14       58.30     43.36 o 
  -6  13   3      325.61      287.42     52.26 o 
  -5  13   3      433.66      501.25     63.20 o 
  -4  13   3       61.29       59.99     44.62 o 
  -3  13   3      273.52      184.54     48.15 o 
  -2  13   3      876.20      862.11     67.24 o 
  -1  13   3      106.09      129.58     39.25 o 
   0  13   3      718.72      753.82     66.89 o 
   1  13   3      624.91      804.79     68.41 o 
   2  13   3       90.36       59.79     44.46 o 
   3  13   3      888.04      934.60     75.12 o 
   4  13   3      172.30      235.94     47.20 o 
   5  13   3        0.84       58.46     43.48 o 
  -2  14   3       22.72       57.59     42.85 o 
  -1  14   3       30.45       57.24     42.58 o 
   0  14   3        0.96       54.54     28.74 o 
   1  14   3        0.39       55.91     35.05 o 
 -15   0   4      108.12       63.91     47.56 o 
 -14   0   4        2.92       52.26     38.89 o 
 -13   0   4     1521.51     1304.31     82.65 o 
 -12   0   4     1157.21     1125.18     71.36 o 
 -11   0   4       88.69       42.70     31.76 o 
 -10   0   4        0.46       45.83     34.11 o 
  -9   0   4      978.08      918.29     53.48 o 
  -8   0   4       94.96      146.28     28.86 o 
  -7   0   4    17029.48    17141.81    181.53 o 
  -6   0   4     5946.25     6006.83    101.78 o 
  -5   0   4      898.91      871.48     38.85 o 
  -4   0   4      410.32      402.06     27.84 o 
  -3   0   4       79.09       55.48     18.15 o 
  -2   0   4    14211.65    14571.72    119.70 o 
  -1   0   4    10742.14    10293.96     98.09 o 
   0   0   4     1955.92     1850.42     59.24 o 
   1   0   4    15222.24    15804.37    127.66 o 
   2   0   4     1852.70     2075.93     51.05 o 
   3   0   4      923.61      882.73     38.81 o 
   4   0   4      186.93      203.36     25.25 o 
   5   0   4     4440.53     4443.13     91.74 o 
   6   0   4     4601.46     4930.97    102.56 o 
   7   0   4    14124.05    13675.74    181.92 o 
   8   0   4     1761.23     1897.98     76.49 o 
   9   0   4      150.54      121.66     38.70 o 
  10   0   4      620.30      422.49     52.42 o 
  11   0   4      347.65      332.23     47.95 o 
  12   0   4       27.67       49.95     37.17 o 
  13   0   4      916.89      948.79     75.24 o 
 -15   1   4       26.46       64.14     47.71 o 
 -14   1   4       28.74       52.50     39.05 o 
 -13   1   4        4.52       47.56     35.36 o 
 -12   1   4      161.19      224.85     42.38 o 
 -11   1   4      468.65      363.52     49.83 o 
 -10   1   4      316.18      302.05     39.40 o 
  -9   1   4     1486.20     1400.80     65.59 o 
  -8   1   4        3.69       33.48     24.90 o 
  -7   1   4        1.83       29.56     21.99 o 
  -6   1   4      223.42      219.20     27.41 o 
  -5   1   4     1354.38     1313.92     46.58 o 
  -4   1   4      854.32      807.81     35.87 o 
  -3   1   4    23901.04    25014.78     34.70 o 
  -2   1   4      675.29      626.71     28.90 o 
  -1   1   4     3059.71     2631.33     52.22 o 
   0   1   4     4749.81     4695.46    198.70 o 
   1   1   4      382.02      421.98     27.17 o 
   2   1   4     1113.57     1153.68     40.70 o 
   3   1   4     3235.46     3447.49     69.98 o 
   4   1   4      579.76      532.38     33.17 o 
   5   1   4     3266.47     3347.43     79.16 o 
   6   1   4     2414.85     2503.44     74.34 o 
   7   1   4      414.37      380.30     39.79 o 
   8   1   4      327.66      402.88     39.79 o 
   9   1   4      443.58      400.81     44.54 o 
  10   1   4        2.27       45.40     33.80 o 
  11   1   4      633.59      568.10     58.53 o 
  12   1   4        1.64       55.75     41.48 o 
  13   1   4       10.47       55.32     41.13 o 
 -14   2   4        4.93       53.09     39.48 o 
 -13   2   4      320.87      376.58     47.52 o 
 -12   2   4     1407.57     1620.32     85.98 o 
 -11   2   4      806.63      751.15     59.63 o 
 -10   2   4     1858.17     1967.76     80.33 o 
  -9   2   4      971.85      922.17     55.08 o 
  -8   2   4     1708.39     1726.64     66.18 o 
  -7   2   4     3459.00     3689.74     87.12 o 
  -6   2   4     1042.89     1062.29     46.93 o 
  -5   2   4        7.23       25.99     19.33 o 
  -4   2   4     9606.13     8945.58    110.29 o 
  -3   2   4     2972.96     2751.58     60.10 o 
  -2   2   4    15476.71    13932.97    124.79 o 
  -1   2   4    23798.84    20697.43    147.89 o 
   0   2   4     3318.53     3391.93    292.75 o 
   1   2   4    14880.48    15999.10    137.10 o 
   2   2   4    18699.96    19857.51    159.33 o 
   3   2   4       21.86       24.50     18.23 o 
   4   2   4     7772.58     7936.49    115.11 o 
   5   2   4      819.03      799.53     44.62 o 
   6   2   4      105.64       57.40     30.23 o 
   7   2   4      223.08      190.46     31.76 o 
   8   2   4     2613.02     2373.04     86.37 o 
   9   2   4        0.74       45.68     33.95 o 
  10   2   4     2494.72     2458.94    100.88 o 
  11   2   4      204.47      230.53     45.40 o 
  12   2   4      528.39      512.97     61.71 o 
  13   2   4      305.13      271.74     50.93 o 
 -14   3   4      199.54      193.05     45.17 o 
 -13   3   4       56.56       54.69     40.66 o 
 -12   3   4      179.47      189.64     40.66 o 
 -11   3   4      233.56      205.17     39.79 o 
 -10   3   4       35.92       40.42     30.07 o 
  -9   3   4      459.76      374.85     39.72 o 
  -8   3   4     2650.40     2634.94     82.33 o 
  -7   3   4     2036.09     1960.67     67.67 o 
  -6   3   4     1062.68     1186.26     49.79 o 
  -5   3   4     2699.41     2764.12     70.02 o 
  -4   3   4       54.90       63.04     20.07 o 
  -3   3   4     5202.94     4998.53     83.67 o 
  -2   3   4     4215.22     3933.49     72.06 o 
  -1   3   4     2555.45     2458.27     56.73 o 
   0   3   4      169.58      119.03     21.33 o 
   1   3   4     1044.16     1091.46     41.87 o 
   2   3   4     1581.41     1598.87     50.77 o 
   3   3   4    10262.61    10590.24    130.16 o 
   4   3   4     4434.24     4578.82     91.08 o 
   5   3   4       55.78       53.71     28.31 o 
   6   3   4     2157.00     2307.56     76.02 o 
   7   3   4      230.29      245.27     35.36 o 
   8   3   4      699.82      646.51     49.95 o 
   9   3   4     1421.22     1629.37     75.90 o 
  10   3   4      101.88       56.85     42.26 o 
  11   3   4      187.96      146.51     42.89 o 
  12   3   4      261.66      307.06     47.24 o 
  13   3   4        4.61       56.97     42.38 o 
 -14   4   4       10.26       49.36     36.74 o 
 -13   4   4       40.20       50.65     37.68 o 
 -12   4   4       67.85       51.20     38.11 o 
 -11   4   4       48.20       46.50     34.58 o 
 -10   4   4      574.24      595.66     51.79 o 
  -9   4   4      524.34      450.24     44.22 o 
  -8   4   4      135.28      119.89     28.19 o 
  -7   4   4       10.65       31.05     23.09 o 
  -6   4   4      251.39      230.06     28.74 o 
  -5   4   4      109.06       71.28     20.86 o 
  -4   4   4      819.26      799.42     39.72 o 
  -3   4   4      554.51      530.34     33.87 o 
  -2   4   4     3701.10     3233.81     69.75 o 
  -1   4   4      358.52      349.33     27.17 o 
   0   4   4      194.86      199.29     17.09 o 
   1   4   4       65.07       76.49     20.19 o 
   2   4   4     2863.34     2824.81     69.20 o 
   3   4   4       38.67       51.20     26.97 o 
   4   4   4     3336.77     3401.69     84.29 o 
   5   4   4     3340.12     3308.27     87.08 o 
   6   4   4      468.12      423.74     40.34 o 
   7   4   4       77.09       43.64     32.46 o 
   8   4   4     1395.53     1272.68     68.73 o 
   9   4   4       24.09       44.46     33.09 o 
  10   4   4      443.65      492.39     53.59 o 
  11   4   4       94.01       64.77     48.18 o 
  12   4   4       12.29       59.28     44.07 o 
  13   4   4       17.42       58.42     43.48 o 
 -14   5   4      469.95      391.87     60.97 o 
 -13   5   4      506.12      613.66     59.79 o 
 -12   5   4      486.77      447.77     58.26 o 
 -11   5   4      276.32      325.41     46.50 o 
 -10   5   4        7.74       39.87     29.64 o 
  -9   5   4        2.13       36.31     27.01 o 
  -8   5   4     4170.57     4107.25    110.33 o 
  -7   5   4     1199.67     1252.21     59.40 o 
  -6   5   4     2850.64     2724.88     79.35 o 
  -5   5   4     1411.69     1509.48     59.48 o 
  -4   5   4     3945.67     3811.01     85.31 o 
  -3   5   4      761.14      794.79     40.07 o 
  -2   5   4    13805.18    13062.43    148.63 o 
  -1   5   4      943.50      853.13     42.26 o 
   0   5   4    11533.11    10921.26    802.51 o 
   1   5   4     2592.22     2729.19     70.81 o 
   2   5   4     6705.89     7026.16    114.48 o 
   3   5   4     4767.95     5081.17    102.13 o 
   4   5   4     1263.99     1321.76     58.34 o 
   5   5   4      660.83      689.32     46.11 o 
   6   5   4     4999.90     4996.57    117.89 o 
   7   5   4      197.09      195.44     31.68 o 
   8   5   4     2685.99     2773.88     98.64 o 
   9   5   4     1021.29     1156.66     70.10 o 
  10   5   4      119.10       61.44     45.68 o 
  11   5   4       61.20       56.06     41.72 o 
  12   5   4      720.44      733.31     71.24 o 
 -13   6   4       57.27       60.85     45.24 o 
 -12   6   4       46.57       50.26     37.36 o 
 -11   6   4      722.08      727.12     62.93 o 
 -10   6   4      388.42      406.88     48.07 o 
  -9   6   4      176.19      187.95     38.19 o 
  -8   6   4     1552.36     1530.65     72.77 o 
  -7   6   4      234.11      272.64     34.70 o 
  -6   6   4      102.84       45.20     28.35 o 
  -5   6   4     3007.74     2929.41     85.04 o 
  -4   6   4      475.79      412.57     35.87 o 
  -3   6   4      742.30      707.67     41.64 o 
  -2   6   4     1960.41     1741.78     60.26 o 
  -1   6   4      375.66      369.91     32.31 o 
   0   6   4       64.01       95.47     16.07 o 
   1   6   4      113.37      118.25     24.39 o 
   2   6   4      626.99      667.76     43.09 o 
   3   6   4      253.62      248.84     31.09 o 
   4   6   4     1087.59     1125.73     55.52 o 
   5   6   4     2082.46     2029.91     76.69 o 
   6   6   4      719.59      741.08     51.99 o 
   7   6   4     1979.55     1964.23     82.10 o 
   8   6   4      431.12      376.50     46.30 o 
   9   6   4      414.67      306.44     50.50 o 
  10   6   4      302.17      224.10     44.11 o 
  11   6   4       21.23       52.81     39.28 o 
  12   6   4      238.68      240.06     52.38 o 
 -13   7   4      189.32      182.94     43.56 o 
 -12   7   4       47.19       58.81     43.72 o 
 -11   7   4     1520.53     1358.26     81.43 o 
 -10   7   4      348.36      464.01     51.16 o 
  -9   7   4     2465.63     2474.78    100.76 o 
  -8   7   4      776.37      698.70     55.32 o 
  -7   7   4        0.37       31.64     23.52 o 
  -6   7   4       17.80       36.85     27.41 o 
  -5   7   4     2750.48     2673.87     84.96 o 
  -4   7   4      885.02      770.56     49.13 o 
  -3   7   4    11667.14    11320.11    162.51 o 
  -2   7   4     1683.22     1752.09     66.42 o 
  -1   7   4     1816.85     1709.90     65.51 o 
   0   7   4      748.96      742.06     61.99 o 
   1   7   4     1615.99     1738.52     66.06 o 
   2   7   4        0.72       32.31     24.03 o 
   3   7   4     9298.32     9601.15    157.49 o 
   4   7   4     1874.73     1948.16     76.14 o 
   5   7   4     4081.43     3892.48    110.33 o 
   6   7   4      304.47      369.99     42.38 o 
   7   7   4      110.33      118.91     33.56 o 
   8   7   4       72.22       65.20     40.85 o 
   9   7   4     2297.65     2354.93    103.78 o 
  10   7   4      330.43      337.84     54.38 o 
  11   7   4      798.05      766.80     67.40 o 
 -12   8   4      107.32      161.41     46.73 o 
 -11   8   4        2.95       57.63     42.85 o 
 -10   8   4      122.19       87.94     46.34 o 
  -9   8   4       28.63       44.66     33.21 o 
  -8   8   4       49.76       50.81     37.79 o 
  -7   8   4     1097.79     1061.75     67.83 o 
  -6   8   4      667.44      576.18     49.87 o 
  -5   8   4      383.56      398.14     41.91 o 
  -4   8   4       59.33      109.90     27.48 o 
  -3   8   4        4.54       43.21     27.09 o 
  -2   8   4      110.28       50.58     31.72 o 
  -1   8   4      974.06      898.29     53.40 o 
   0   8   4      384.84      399.00     26.54 o 
   1   8   4      703.03      577.59     45.71 o 
   2   8   4      109.66      111.58     29.76 o 
   3   8   4       83.77       45.40     33.76 o 
   4   8   4      161.40      217.52     35.36 o 
   5   8   4      744.00      839.21     60.57 o 
   6   8   4       24.86       45.05     33.52 o 
   7   8   4      982.79      969.53     65.94 o 
   8   8   4      345.15      308.48     49.64 o 
   9   8   4       51.16       92.06     48.50 o 
  10   8   4        0.10       54.30     40.38 o 
 -11   9   4      250.87      239.39     46.18 o 
 -10   9   4       42.32       51.60     38.38 o 
  -9   9   4      189.38      252.45     43.91 o 
  -8   9   4      674.88      637.69     58.30 o 
  -7   9   4       75.64       51.95     38.66 o 
  -6   9   4      798.46      686.35     57.95 o 
  -5   9   4      687.93      827.53     58.06 o 
  -4   9   4      187.49      161.61     36.23 o 
  -3   9   4      772.92      763.66     53.99 o 
  -2   9   4      641.09      620.75     50.18 o 
  -1   9   4        0.08       38.30     28.50 o 
   0   9   4     2534.51     2528.18    173.49 o 
   1   9   4     1083.48     1074.02     62.22 o 
   2   9   4       71.53       66.89     35.25 o 
   3   9   4     1003.88     1058.49     60.42 o 
   4   9   4      969.84      917.31     63.16 o 
   5   9   4      225.60      218.61     41.17 o 
   6   9   4     1480.49     1359.71     77.24 o 
   7   9   4      422.59      296.71     53.63 o 
   8   9   4      357.36      404.88     53.48 o 
   9   9   4      449.87      437.82     61.36 o 
  10   9   4       38.20       64.30     47.83 o 
 -10  10   4       96.60       75.63     47.40 o 
  -9  10   4      327.63      292.75     47.48 o 
  -8  10   4        6.22       43.68     32.50 o 
  -7  10   4     1129.43     1093.93     74.10 o 
  -6  10   4     1037.01     1074.17     70.49 o 
  -5  10   4      622.14      632.99     54.61 o 
  -4  10   4     1402.90     1422.17     74.37 o 
  -3  10   4      137.62      156.71     36.15 o 
  -2  10   4      684.63      600.48     53.24 o 
  -1  10   4     3374.71     3393.93    108.52 o 
   0  10   4      184.39      219.44     27.25 o 
   1  10   4      797.31      811.37     60.53 o 
   2  10   4     1776.81     1807.80     83.59 o 
   3  10   4        1.78       46.77     34.78 o 
   4  10   4      605.19      584.72     56.50 o 
   5  10   4     1428.85     1478.86     83.51 o 
   6  10   4        1.25       48.30     35.91 o 
   7  10   4     1033.79     1039.91     77.59 o 
   8  10   4      114.21       90.29     47.60 o 
   9  10   4       21.99       57.87     43.05 o 
  -9  11   4       33.95       56.42     41.95 o 
  -8  11   4       98.52       88.84     46.85 o 
  -7  11   4       34.03       55.44     34.74 o 
  -6  11   4      490.52      498.08     55.36 o 
  -5  11   4      137.36      166.78     42.58 o 
  -4  11   4       99.14       55.32     41.17 o 
  -3  11   4      124.40      197.80     36.89 o 
  -2  11   4      199.68      168.23     39.60 o 
  -1  11   4        8.06       43.13     32.11 o 
   0  11   4     1020.82      951.85     66.22 o 
   1  11   4      164.46      151.85     43.87 o 
   2  11   4      151.31      178.94     37.83 o 
   3  11   4       17.94       46.62     34.66 o 
   4  11   4        3.81       48.26     35.91 o 
   5  11   4       22.90       55.91     41.60 o 
   6  11   4      786.79      816.35     72.02 o 
   7  11   4        1.18       49.36     36.70 o 
   8  11   4      201.56      140.24     60.61 o 
  -7  12   4       73.31      156.00     37.95 o 
  -6  12   4      328.31      275.35     52.65 o 
  -5  12   4      108.29      175.92     39.09 o 
  -4  12   4     2256.86     2286.86    106.37 o 
  -3  12   4      401.15      449.74     55.75 o 
  -2  12   4     1552.87     1707.28     87.94 o 
  -1  12   4      205.96      207.48     43.68 o 
   0  12   4       28.74       48.50     25.68 o 
   1  12   4       29.39       54.85     40.81 o 
   2  12   4     1140.49     1234.96     80.06 o 
   3  12   4      424.68      363.32     54.69 o 
   4  12   4     2284.47     2398.25    108.84 o 
   5  12   4      529.94      393.28     62.77 o 
   6  12   4       86.04      165.88     43.64 o 
  -5  13   4      103.83      154.71     42.97 o 
  -4  13   4       82.55       91.74     48.34 o 
  -3  13   4      180.91      221.79     45.17 o 
  -2  13   4      216.55      198.70     44.62 o 
  -1  13   4      414.32      374.93     56.46 o 
   0  13   4      632.38      678.86     85.43 o 
   1  13   4        0.26       54.61     40.62 o 
   2  13   4      576.28      643.96     67.36 o 
   3  13   4      134.62      159.18     47.32 o 
   4  13   4        4.90       58.30     43.36 o 
 -14   1   5      220.18      226.34     48.50 o 
 -13   1   5       51.91       53.79     39.99 o 
 -12   1   5      243.52      206.42     43.28 o 
 -11   1   5     2528.32     2555.03     99.31 o 
 -10   1   5      133.34      119.34     32.54 o 
  -9   1   5     1504.95     1494.03     68.26 o 
  -8   1   5      131.77      126.68     28.39 o 
  -7   1   5       70.25       34.31     25.52 o 
  -6   1   5     5957.75     6127.98    106.48 o 
  -5   1   5    13051.42    12811.32    143.81 o 
  -4   1   5      336.44      404.57     29.60 o 
  -3   1   5    17427.73    16732.97    148.43 o 
  -2   1   5       88.87       67.91     19.41 o 
  -1   1   5     8811.30     7874.11     98.05 o 
   0   1   5    20481.29    20797.60   1725.35 o 
   1   1   5     8528.53     8940.40    109.54 o 
   2   1   5     1088.89     1191.99     44.77 o 
   3   1   5     7597.33     7935.39    112.87 o 
   4   1   5      220.52      217.28     29.33 o 
   5   1   5     5450.12     5595.29    108.05 o 
   6   1   5      774.02      837.45     49.64 o 
   7   1   5      128.62      149.42     31.33 o 
   8   1   5      478.20      407.98     45.64 o 
   9   1   5     1336.39     1108.75     68.57 o 
  10   1   5        4.25       48.30     35.95 o 
  11   1   5     1929.04     1931.22     98.37 o 
  12   1   5      136.91      148.43     44.15 o 
  13   1   5       58.79       58.03     43.17 o 
 -14   2   5        3.83       53.87     40.07 o 
 -13   2   5      262.17      301.46     48.38 o 
 -12   2   5      148.67      152.04     40.54 o 
 -11   2   5      612.25      614.91     51.99 o 
 -10   2   5      128.12      140.91     33.17 o 
  -9   2   5     1740.78     1767.85     74.69 o 
  -8   2   5      488.84      517.25     42.54 o 
  -7   2   5     3421.81     3197.39     84.45 o 
  -6   2   5     1117.85     1143.57     50.58 o 
  -5   2   5     4894.19     4775.44     91.19 o 
  -4   2   5       97.32      164.20     22.19 o 
  -3   2   5       17.92       25.99     19.33 o 
  -2   2   5      156.14      154.79     23.21 o 
  -1   2   5     1558.06     1274.05     44.11 o 
   0   2   5       67.20       95.43     13.68 o 
   1   2   5     3283.01     3197.70     69.59 o 
   2   2   5      854.90      887.04     41.21 o 
   3   2   5        7.72       28.35     21.09 o 
   4   2   5      576.76      598.92     39.32 o 
   5   2   5     2209.44     2249.54     71.59 o 
   6   2   5      211.02      225.91     33.21 o 
   7   2   5     1474.88     1431.62     66.53 o 
   8   2   5       18.26       65.91     34.74 o 
   9   2   5      825.92      830.55     60.61 o 
  10   2   5       31.65       53.95     40.11 o 
  11   2   5      145.76       88.96     46.89 o 
  12   2   5       40.36       59.44     44.22 o 
 -14   3   5      354.60      362.54     58.34 o 
 -13   3   5        2.20       44.50     33.13 o 
 -12   3   5      977.39      920.01     65.71 o 
 -11   3   5       67.83      160.20     34.54 o 
 -10   3   5       92.25       82.18     35.52 o 
  -9   3   5      120.55      118.52     30.93 o 
  -8   3   5     3013.23     3109.41     90.84 o 
  -7   3   5       36.20       33.91     25.21 o 
  -6   3   5     4326.43     4015.70     91.47 o 
  -5   3   5      725.11      691.60     39.87 o 
  -4   3   5      457.33      394.45     31.80 o 
  -3   3   5        5.16       26.03     19.37 o 
  -2   3   5     7064.19     6163.85     95.98 o 
  -1   3   5      941.79      884.06     40.11 o 
   0   3   5    18329.84    18265.89   1774.20 o 
   1   3   5     1180.81     1180.74     46.03 o 
   2   3   5     4254.13     4194.48     85.63 o 
   3   3   5     2099.72     2412.91     68.89 o 
   4   3   5       22.00       30.42     22.66 o 
   5   3   5      269.51      300.36     33.36 o 
   6   3   5     7264.79     7667.14    140.75 o 
   7   3   5       73.44       61.51     32.42 o 
   8   3   5     2020.79     1899.15     81.82 o 
   9   3   5       39.17       50.14     37.32 o 
  10   3   5      139.80       55.28     41.13 o 
  11   3   5       11.28       49.71     36.97 o 
  12   3   5      498.93      670.66     66.26 o 
 -14   4   5       18.40       56.34     41.91 o 
 -13   4   5       28.90       51.52     38.30 o 
 -12   4   5      312.98      339.06     49.95 o 
 -11   4   5       61.00      133.38     35.80 o 
 -10   4   5     3270.50     3616.62    112.56 o 
  -9   4   5      203.51      185.96     37.72 o 
  -8   4   5      752.82      752.64     51.48 o 
  -7   4   5      213.51      169.68     33.48 o 
  -6   4   5     1338.81     1382.88     57.12 o 
  -5   4   5     1934.44     2053.63     65.59 o 
  -4   4   5    18766.98    17702.30    180.74 o 
  -3   4   5      253.10      240.41     26.15 o 
  -2   4   5    14793.86    13669.78    149.14 o 
  -1   4   5     4642.63     4458.66     86.45 o 
   0   4   5      183.29      203.05     18.39 o 
   1   4   5     2523.33     2729.62     70.65 o 
   2   4   5     7394.47     7953.07    121.66 o 
   3   4   5       44.37       49.09     25.88 o 
   4   4   5     7784.10     7925.79    131.85 o 
   5   4   5      647.13      616.64     44.38 o 
   6   4   5     1083.65     1109.93     58.42 o 
   7   4   5      146.68      235.39     34.78 o 
   8   4   5      325.73      276.44     41.17 o 
   9   4   5      190.12      101.74     43.95 o 
  10   4   5     2783.06     2407.58    102.84 o 
  11   4   5       37.27       51.20     38.07 o 
  12   4   5      394.14      327.33     55.28 o 
 -14   5   5        3.04       58.14     43.24 o 
 -13   5   5       56.58       59.28     44.11 o 
 -12   5   5        2.03       48.89     36.38 o 
 -11   5   5      253.68      197.01     44.15 o 
 -10   5   5       18.30       55.83     34.97 o 
  -9   5   5      470.08      429.54     48.34 o 
  -8   5   5        5.17       41.95     31.21 o 
  -7   5   5       15.28       38.54     28.66 o 
  -6   5   5      100.74      110.29     28.66 o 
  -5   5   5      945.17      916.68     49.13 o 
  -4   5   5      707.57      793.65     44.11 o 
  -3   5   5     4405.93     4035.89     89.19 o 
  -2   5   5        0.63       28.35     21.05 o 
  -1   5   5      884.82      772.05     41.64 o 
   0   5   5     1158.13     1080.76     69.90 o 
   1   5   5      101.27      100.84     23.84 o 
   2   5   5      160.92      169.21     26.93 o 
   3   5   5     1602.42     1693.83     63.44 o 
   4   5   5       32.83       47.40     29.72 o 
   5   5   5     1545.27     1653.96     69.12 o 
   6   5   5       30.78       37.99     28.23 o 
   7   5   5      225.20      200.93     39.64 o 
   8   5   5       74.28       49.79     37.05 o 
   9   5   5      252.49      253.43     43.91 o 
  10   5   5        0.97       48.65     36.19 o 
  11   5   5      240.66      253.86     48.34 o 
  12   5   5       60.96       57.91     43.05 o 
 -13   6   5      248.36      324.82     50.62 o 
 -12   6   5      124.72      201.87     42.70 o 
 -11   6   5       42.21       52.26     38.89 o 
 -10   6   5      984.74      952.67     65.71 o 
  -9   6   5      834.93      847.01     60.50 o 
  -8   6   5        0.42       40.85     30.38 o 
  -7   6   5     2242.49     2153.68     80.06 o 
  -6   6   5      231.72      220.89     31.21 o 
  -5   6   5      572.45      561.94     42.70 o 
  -4   6   5     2479.37     2400.76     76.49 o 
  -3   6   5      249.93      235.86     30.50 o 
  -2   6   5      528.76      416.80     37.52 o 
  -1   6   5     4589.44     4057.93     93.74 o 
   0   6   5        0.01       30.50     16.07 o 
   1   6   5     5609.46     5822.37    114.91 o 
   2   6   5     2447.55     2621.41     81.20 o 
   3   6   5      589.91      504.78     42.81 o 
   4   6   5     3769.61     3763.37    100.88 o 
   5   6   5     1883.98     1903.23     77.35 o 
   6   6   5      173.96      178.15     38.97 o 
   7   6   5     2403.10     2557.35     96.49 o 
   8   6   5      309.64      327.37     45.83 o 
   9   6   5      206.73      112.05     48.42 o 
  10   6   5      580.88      437.11     58.03 o 
  11   6   5       80.93       55.40     41.21 o 
 -12   7   5       63.79      107.19     46.30 o 
 -11   7   5        9.86       49.75     37.01 o 
 -10   7   5       54.92       51.12     38.03 o 
  -9   7   5       72.91       52.11     38.78 o 
  -8   7   5       69.69       43.99     32.74 o 
  -7   7   5      231.41      254.92     39.21 o 
  -6   7   5      633.00      640.47     47.24 o 
  -5   7   5      163.60      151.10     29.72 o 
  -4   7   5       18.90       55.71     24.07 o 
  -3   7   5      288.74      215.79     34.07 o 
  -2   7   5      243.63      270.41     33.25 o 
  -1   7   5      125.86      105.35     26.35 o 
   0   7   5     1039.60     1041.95     39.40 o 
   1   7   5      166.02      188.31     32.15 o 
   2   7   5       11.56       34.82     25.88 o 
   3   7   5      156.78      129.42     32.35 o 
   4   7   5      377.35      376.34     44.73 o 
   5   7   5       13.00       41.05     30.54 o 
   6   7   5      189.45      201.29     36.03 o 
   7   7   5       14.05       47.32     35.21 o 
   8   7   5      193.58      233.59     41.83 o 
   9   7   5       64.23       55.16     41.05 o 
  10   7   5       43.64       89.27     47.05 o 
  11   7   5        0.17       58.10     43.21 o 
 -12   8   5      160.77       77.51     48.58 o 
 -11   8   5       57.66       52.85     39.32 o 
 -10   8   5      179.99      152.94     44.77 o 
  -9   8   5      645.59      674.31     59.08 o 
  -8   8   5      189.96      211.17     38.97 o 
  -7   8   5     3489.01     3448.00    112.80 o 
  -6   8   5        0.67       42.11     31.33 o 
  -5   8   5     1934.17     1921.07     81.98 o 
  -4   8   5      809.11      832.62     54.97 o 
  -3   8   5      665.52      732.49     50.69 o 
  -2   8   5      701.93      583.27     47.17 o 
  -1   8   5     7177.37     6764.18    137.85 o 
   0   8   5       22.75       36.54     19.21 o 
   1   8   5     6982.36     7406.54    146.24 o 
   2   8   5      887.75      893.16     58.14 o 
   3   8   5      398.99      305.34     41.25 o 
   4   8   5      318.35      349.60     43.32 o 
   5   8   5      594.26      589.98     51.99 o 
   6   8   5        0.05       47.64     35.44 o 
   7   8   5     2380.52     2197.75     97.35 o 
   8   8   5      326.82      261.04     48.46 o 
   9   8   5      524.94      512.97     60.10 o 
  10   8   5      175.26      159.57     47.44 o 
 -11   9   5      601.84      675.33     68.38 o 
 -10   9   5      138.48      171.84     39.95 o 
  -9   9   5      464.76      610.40     59.91 o 
  -8   9   5       17.49       51.56     38.34 o 
  -7   9   5        7.48       43.79     32.58 o 
  -6   9   5      160.08      132.48     37.87 o 
  -5   9   5     3024.03     3131.76    105.50 o 
  -4   9   5       17.96       38.27     28.46 o 
  -3   9   5     2269.02     2217.94     87.47 o 
  -2   9   5       14.12       40.58     30.19 o 
  -1   9   5     1184.94     1221.55     66.02 o 
   0   9   5      235.76      215.36     63.40 o 
   1   9   5      958.75      957.73     60.02 o 
   2   9   5       17.48       42.93     31.95 o 
   3   9   5     2085.34     2172.54     88.14 o 
   4   9   5        2.79       46.46     34.58 o 
   5   9   5     2310.58     2052.88     96.80 o 
   6   9   5      310.42      335.45     49.44 o 
   7   9   5        1.50       60.65     38.03 o 
   8   9   5       19.67       52.73     39.21 o 
   9   9   5      522.76      491.92     59.87 o 
 -10  10   5      600.08      532.11     68.65 o 
  -9  10   5        0.26       47.36     35.21 o 
  -8  10   5      751.01      630.32     68.77 o 
  -7  10   5        0.37       47.79     35.52 o 
  -6  10   5      114.80      190.27     38.07 o 
  -5  10   5       19.18       43.75     32.54 o 
  -4  10   5     1233.37     1150.23     70.69 o 
  -3  10   5      210.74      181.76     37.60 o 
  -2  10   5     1403.76     1304.63     74.02 o 
  -1  10   5      293.33      257.47     42.89 o 
   0  10   5       12.48       40.93     21.52 o 
   1  10   5      501.44      556.06     50.85 o 
   2  10   5     1235.28     1355.32     74.77 o 
   3  10   5        5.80       44.19     32.85 o 
   4  10   5      791.22      930.68     66.22 o 
   5  10   5        3.17       48.07     35.76 o 
   6  10   5      237.52      161.18     46.07 o 
   7  10   5       14.42       53.44     39.76 o 
   8  10   5      307.57      236.69     51.63 o 
  -9  11   5       29.40       57.55     42.81 o 
  -8  11   5      780.15      779.70     70.49 o 
  -7  11   5        0.75       57.91     43.09 o 
  -6  11   5     1808.00     1630.24     94.76 o 
  -5  11   5      270.60      299.77     47.52 o 
  -4  11   5      143.79      127.73     39.05 o 
  -3  11   5      440.04      350.54     48.58 o 
  -2  11   5      855.77      944.56     68.45 o 
  -1  11   5       55.34       82.02     43.21 o 
   0  11   5     2816.82     2901.97    129.58 o 
   1  11   5      232.59      197.21     45.79 o 
   2  11   5      525.32      671.96     61.08 o 
   3  11   5      229.89      195.80     44.34 o 
   4  11   5      116.40      153.02     38.27 o 
   5  11   5      161.89      139.46     43.83 o 
   6  11   5     1400.49     1218.53     83.47 o 
   7  11   5       30.38       64.26     47.79 o 
  -7  12   5       57.76       63.12     46.97 o 
  -6  12   5        4.31       48.62     36.15 o 
  -5  12   5       47.87       72.10     45.20 o 
  -4  12   5       70.43       57.24     42.58 o 
  -3  12   5       16.38       56.14     41.75 o 
  -2  12   5       64.71       55.44     41.25 o 
  -1  12   5       18.57       49.64     36.93 o 
   0  12   5       10.49       50.34     26.66 o 
   1  12   5       50.83       51.28     38.15 o 
   2  12   5        0.09       52.22     38.85 o 
   3  12   5        5.36       53.56     39.83 o 
   4  12   5       20.98       49.09     36.50 o 
   5  12   5       32.17       63.67     47.36 o 
  -5  13   5      274.45      325.76     52.81 o 
  -4  13   5       11.58       56.65     42.11 o 
  -3  13   5      744.50      785.34     71.79 o 
  -2  13   5      682.00      622.09     66.81 o 
  -1  13   5      128.36      162.12     41.56 o 
   1  13   5      162.69      188.78     47.20 o 
   2  13   5      362.05      405.47     56.69 o 
   3  13   5      743.41      722.26     71.32 o 
 -14   0   6      225.26      176.11     45.05 o 
 -13   0   6     1011.94     1172.97     78.45 o 
 -12   0   6      155.71       59.71     44.42 o 
 -11   0   6      177.20      206.85     40.15 o 
 -10   0   6      257.95      190.35     36.38 o 
  -9   0   6      908.78      861.71     55.75 o 
  -8   0   6      570.91      621.34     45.87 o 
  -7   0   6    11598.00    11832.57    163.92 o 
  -6   0   6      954.83      980.39     50.81 o 
  -5   0   6     6718.35     6574.85    109.82 o 
  -4   0   6      489.11      445.62     31.60 o 
  -3   0   6      938.92      954.01     41.40 o 
  -2   0   6     2615.28     2546.02     63.75 o 
  -1   0   6    25082.33    24896.73     31.13 o 
   0   0   6     4748.69     5055.73    163.53 o 
   1   0   6    52056.77    52839.41    287.73 o 
   2   0   6        0.21       28.62     21.29 o 
   3   0   6     1219.33     1145.49     49.56 o 
   4   0   6        0.01       28.46     21.17 o 
   5   0   6     1939.75     2086.99     72.85 o 
   6   0   6      336.73      329.14     37.87 o 
   7   0   6     4292.89     4049.34    112.56 o 
   8   0   6      100.69      106.95     34.70 o 
   9   0   6     1209.03     1278.40     73.32 o 
  10   0   6        0.90       46.26     34.38 o 
  11   0   6      148.93      161.96     42.42 o 
  12   0   6      326.64      253.66     50.73 o 
 -14   1   6        1.61       60.22     44.77 o 
 -13   1   6       36.45       54.93     40.85 o 
 -12   1   6       22.01       55.05     40.93 o 
 -11   1   6       41.47       49.99     37.21 o 
 -10   1   6        3.63       41.25     30.66 o 
  -9   1   6     1292.13     1276.20     66.38 o 
  -8   1   6      102.52      161.80     27.72 o 
  -7   1   6        0.12       33.72     25.09 o 
  -6   1   6      614.18      627.61     39.95 o 
  -5   1   6     2997.86     2912.71     74.69 o 
  -4   1   6      482.20      411.78     32.03 o 
  -3   1   6     5076.41     4675.94     87.12 o 
  -2   1   6        6.48       23.21     17.25 o 
  -1   1   6     1020.00      845.25     38.34 o 
   0   1   6     1520.27     1422.48     43.79 o 
   1   1   6     3653.93     3759.73     78.84 o 
   2   1   6       15.95       29.01     21.56 o 
   3   1   6     3284.09     3268.55     80.65 o 
   4   1   6      220.83      225.79     29.44 o 
   5   1   6      863.68      830.35     49.75 o 
   6   1   6      249.12      291.22     33.40 o 
   7   1   6        1.06       34.74     25.84 o 
   8   1   6        2.41       42.58     31.68 o 
   9   1   6     1037.18      920.05     67.32 o 
  10   1   6       46.11       51.63     38.42 o 
  11   1   6      398.60      453.15     58.10 o 
  12   1   6        8.94       62.14     46.22 o 
 -14   2   6       68.48       60.93     45.32 o 
 -13   2   6      296.04      288.83     49.40 o 
 -12   2   6      360.99      453.93     55.44 o 
 -11   2   6       94.21      138.79     34.70 o 
 -10   2   6     1657.43     1746.21     77.43 o 
  -9   2   6       17.68       38.15     28.35 o 
  -8   2   6     3518.51     3592.35     99.31 o 
  -7   2   6      803.89      939.50     51.60 o 
  -6   2   6        5.59       47.24     24.90 o 
  -5   2   6     1624.22     1632.63     59.32 o 
  -4   2   6     9201.96     9114.79    126.64 o 
  -3   2   6      293.44      318.43     28.23 o 
  -2   2   6     8430.66     8005.80    111.66 o 
  -1   2   6     5743.73     5536.75     93.86 o 
   0   2   6      217.54      205.72     18.98 o 
   1   2   6     4916.37     5656.29     98.45 o 
   2   2   6     3303.46     3560.28     82.41 o 
   3   2   6      830.94      762.01     44.50 o 
   4   2   6     2064.77     2089.22     70.81 o 
   5   2   6       24.94       35.72     26.58 o 
   6   2   6      987.58      986.23     56.14 o 
   7   2   6     1715.30     1510.77     72.57 o 
   8   2   6      494.33      473.53     47.36 o 
   9   2   6      846.37      846.39     61.87 o 
  10   2   6     1494.16     1559.04     85.82 o 
  11   2   6       83.13       63.16     46.97 o 
  12   2   6      424.29      609.46     60.10 o 
 -14   3   6      232.58      271.27     50.85 o 
 -13   3   6        5.26       51.12     38.03 o 
 -12   3   6      147.13      202.07     42.54 o 
 -11   3   6        9.02       47.36     35.25 o 
 -10   3   6       44.97       43.21     32.11 o 
  -9   3   6     1372.23     1433.38     69.90 o 
  -8   3   6     1839.13     1839.52     76.02 o 
  -7   3   6       24.83       36.11     26.86 o 
  -6   3   6     1050.56     1035.75     53.44 o 
  -5   3   6       17.86       27.76     20.66 o 
  -4   3   6     3490.51     3195.63     79.63 o 
  -3   3   6     3918.05     3701.03     82.10 o 
  -2   3   6     1704.94     1563.04     55.01 o 
  -1   3   6     3256.07     3164.14     73.59 o 
   0   3   6     4791.07     4713.10    430.25 o 
   1   3   6       18.53       37.13     23.25 o 
   2   3   6     5258.21     5471.86    103.82 o 
   3   3   6     2311.32     2230.29     70.38 o 
   4   3   6      140.52      156.79     27.56 o 
   5   3   6      781.33      778.91     50.85 o 
   6   3   6      660.54      769.19     53.12 o 
   7   3   6      115.78      133.18     33.29 o 
   8   3   6      723.02      684.82     57.83 o 
   9   3   6       66.20       53.75     39.99 o 
  10   3   6       67.39       53.56     39.83 o 
  11   3   6      108.86      168.04     44.03 o 
  12   3   6       67.48       63.98     47.60 o 
 -14   4   6       19.63       57.28     42.62 o 
 -13   4   6       85.04       58.42     43.44 o 
 -12   4   6       45.26       53.52     39.83 o 
 -11   4   6       22.14       49.01     36.46 o 
 -10   4   6      781.26      698.81     58.22 o 
  -9   4   6      129.94      171.21     33.68 o 
  -8   4   6      610.60      527.56     48.89 o 
  -7   4   6      174.93      201.09     30.74 o 
  -6   4   6      258.11      209.68     30.58 o 
  -5   4   6      473.89      461.07     36.54 o 
  -4   4   6     3329.46     3236.36     83.98 o 
  -3   4   6      334.89      310.95     32.74 o 
  -2   4   6     2190.14     1982.39     63.47 o 
  -1   4   6       87.63       40.77     25.56 o 
   0   4   6       25.53       28.78     15.13 o 
   1   4   6        1.36       32.82     24.43 o 
   2   4   6     1541.43     1513.36     58.89 o 
   3   4   6      660.15      600.17     43.91 o 
   4   4   6     2868.06     2918.59     87.74 o 
   5   4   6        3.03       32.11     23.88 o 
   6   4   6      273.64      262.64     37.13 o 
   7   4   6      198.80      243.08     37.64 o 
   8   4   6        1.19       46.26     34.42 o 
   9   4   6       41.16       55.59     41.36 o 
  10   4   6      392.68      343.02     56.54 o 
  11   4   6       90.33       73.83     46.30 o 
 -13   5   6        4.48       48.38     35.99 o 
 -12   5   6      426.26      493.88     53.20 o 
 -11   5   6       69.23       82.49     35.64 o 
 -10   5   6      295.62      186.27     38.54 o 
  -9   5   6      707.63      703.60     53.20 o 
  -8   5   6     3064.46     2971.76     98.13 o 
  -7   5   6       12.09       40.62     30.23 o 
  -6   5   6     5050.79     5172.80    117.31 o 
  -5   5   6      166.92      131.85     28.58 o 
  -4   5   6     1273.31     1276.79     56.14 o 
  -3   5   6     2339.15     2178.85     69.79 o 
  -2   5   6     5444.71     5011.03    104.84 o 
  -1   5   6       12.49       42.15     22.23 o 
   0   5   6     9333.48     8976.55    630.28 o 
   1   5   6      796.92      753.11     45.01 o 
   2   5   6     3828.77     4032.72     98.29 o 
   3   5   6      519.92      605.82     42.93 o 
   4   5   6      267.36      371.83     38.62 o 
   5   5   6      959.85     1013.05     59.75 o 
   6   5   6     2637.40     2695.82     95.47 o 
   7   5   6      453.03      450.72     48.73 o 
   8   5   6     2682.13     2637.13    105.90 o 
   9   5   6       13.94       57.95     43.09 o 
  10   5   6       44.18       57.32     42.62 o 
  11   5   6      160.10       62.30     46.34 o 
 -13   6   6       23.85       56.69     42.15 o 
 -12   6   6      189.63      250.25     47.67 o 
 -11   6   6       73.75       64.42     47.91 o 
 -10   6   6      255.07      227.04     44.07 o 
  -9   6   6      222.00      301.07     40.77 o 
  -8   6   6      454.90      413.19     46.58 o 
  -7   6   6     1425.11     1455.34     73.16 o 
  -6   6   6       99.83      129.42     30.46 o 
  -5   6   6     1743.61     1632.75     69.43 o 
  -4   6   6     1492.60     1311.14     61.55 o 
  -3   6   6       31.19       32.19     23.92 o 
  -2   6   6      281.68      270.68     30.07 o 
  -1   6   6      875.72      778.36     46.93 o 
   0   6   6       32.75       33.44     17.60 o 
   1   6   6      237.74      241.24     33.84 o 
   2   6   6     1072.87     1135.65     56.18 o 
   3   6   6        1.18       28.82     21.45 o 
   4   6   6       72.23      109.62     28.70 o 
   5   6   6     1011.17     1014.89     64.14 o 
   6   6   6        1.41       43.83     32.62 o 
   7   6   6       72.78       51.99     38.66 o 
   8   6   6      326.26      334.94     45.36 o 
   9   6   6       40.85       55.28     41.13 o 
  10   6   6      205.98      298.52     49.09 o 
  11   6   6      173.18      248.02     48.73 o 
 -12   7   6       94.47       61.12     45.48 o 
 -11   7   6     1057.74     1053.36     73.59 o 
 -10   7   6       61.39       52.65     39.17 o 
  -9   7   6     2376.27     2476.23    103.74 o 
  -8   7   6      194.07      193.64     34.34 o 
  -7   7   6       78.14       70.53     37.17 o 
  -6   7   6      295.62      344.82     41.36 o 
  -5   7   6     3720.61     3666.26    107.39 o 
  -4   7   6      466.16      446.52     42.66 o 
  -3   7   6    11393.30    10647.60    167.61 o 
  -2   7   6       39.53       34.85     25.95 o 
  -1   7   6     1790.11     1729.94     68.61 o 
   0   7   6      581.72      560.89     32.38 o 
   1   7   6      477.39      483.14     42.34 o 
   2   7   6     1557.02     1541.87     72.06 o 
   3   7   6     7088.05     7491.65    150.59 o 
   4   7   6      315.97      354.27     42.50 o 
   5   7   6     2368.15     2373.82     93.27 o 
   6   7   6       19.48       47.01     34.97 o 
   7   7   6       17.03       45.36     33.72 o 
   8   7   6      324.53      362.54     48.11 o 
   9   7   6     1373.55     1330.70     83.67 o 
  10   7   6      103.83       77.12     48.34 o 
 -12   8   6        5.03       58.06     43.21 o 
 -11   8   6        8.51       54.14     40.26 o 
 -10   8   6        4.97       50.50     37.56 o 
  -9   8   6      156.10      139.85     39.44 o 
  -8   8   6       51.78       49.28     36.66 o 
  -7   8   6     1021.16      850.11     63.44 o 
  -6   8   6       37.41       39.64     29.48 o 
  -5   8   6      470.99      493.72     48.81 o 
  -4   8   6       77.90       79.78     34.46 o 
  -3   8   6      138.15      120.91     29.56 o 
  -2   8   6       98.53       89.78     29.05 o 
  -1   8   6     1180.65     1147.57     63.04 o 
   0   8   6      170.47      185.80     23.68 o 
   1   8   6     1749.10     1827.80     79.82 o 
   2   8   6        0.14       41.48     30.86 o 
   3   8   6       98.40       58.18     36.46 o 
   4   8   6       10.45       45.20     33.60 o 
   5   8   6      155.00      159.65     39.09 o 
   6   8   6      117.37      169.41     38.03 o 
   7   8   6      853.92      818.12     70.02 o 
   8   8   6        1.58       46.15     34.34 o 
   9   8   6        7.81       55.63     41.40 o 
 -11   9   6      126.46      201.05     43.72 o 
 -10   9   6       16.79       54.03     40.19 o 
  -9   9   6      314.17      381.52     50.11 o 
  -8   9   6      142.15      287.23     43.64 o 
  -7   9   6      229.77      196.38     41.36 o 
  -6   9   6      856.25      850.27     62.38 o 
  -5   9   6      325.06      362.15     44.11 o 
  -4   9   6      399.34      356.23     45.68 o 
  -3   9   6     1067.15     1015.64     65.32 o 
  -2   9   6      104.37       70.49     37.13 o 
  -1   9   6     1000.93      928.56     61.12 o 
   0   9   6     1329.86     1295.38     49.24 o 
   1   9   6        2.30       44.54     33.13 o 
   2   9   6      745.93      698.85     56.14 o 
   3   9   6      593.42      671.64     54.89 o 
   4   9   6        0.67       49.32     36.70 o 
   5   9   6      274.30      328.86     49.52 o 
   6   9   6      210.01      205.32     44.81 o 
   7   9   6       61.52       57.95     43.09 o 
   8   9   6      341.40      353.72     50.54 o 
 -10  10   6      165.36      180.11     52.73 o 
  -9  10   6       41.92       54.69     40.66 o 
  -8  10   6       85.80      133.77     43.28 o 
  -7  10   6     1068.59      992.70     74.92 o 
  -6  10   6      134.23       94.25     49.67 o 
  -5  10   6     1297.94     1101.89     72.53 o 
  -4  10   6      755.15      774.21     63.67 o 
  -3  10   6       12.50       43.21     32.11 o 
  -2  10   6     1280.86     1203.20     74.37 o 
  -1  10   6      998.73      930.72     67.63 o 
   0  10   6      137.98      145.77     24.35 o 
   1  10   6     1255.69     1392.57     77.20 o 
   2  10   6      138.18      195.68     37.76 o 
   3  10   6      133.12       57.01     42.42 o 
   4  10   6      540.76      518.42     55.16 o 
   5  10   6      272.92      284.36     49.95 o 
   6  10   6      463.17      468.32     64.61 o 
   7  10   6      604.41      604.91     68.14 o 
  -8  11   6       67.94      136.36     42.62 o 
  -7  11   6        0.86       47.71     35.48 o 
  -6  11   6      865.34      794.99     70.49 o 
  -5  11   6        6.44       49.91     37.13 o 
  -4  11   6       88.26       80.73     42.54 o 
  -3  11   6        1.99       47.60     35.40 o 
  -2  11   6      147.29      214.18     39.28 o 
  -1  11   6      120.73       57.28     42.58 o 
   0  11   6      582.89      327.65    279.54 o 
   1  11   6        1.32       54.10     40.26 o 
   2  11   6       60.20       55.24     41.09 o 
   3  11   6        4.04       45.44     33.80 o 
   4  11   6      111.61      148.51     40.15 o 
   5  11   6      100.84      146.20     45.95 o 
   6  11   6      312.11      318.98     52.42 o 
  -6  12   6      151.30      175.21     47.01 o 
  -5  12   6      121.62       60.69     45.13 o 
  -4  12   6     1980.03     1808.15     97.07 o 
  -3  12   6      195.23      186.78     51.67 o 
  -2  12   6     1920.09     1772.99     94.37 o 
  -1  12   6        0.17       51.63     38.38 o 
   0  12   6        1.39       52.38     27.56 o 
   1  12   6       74.71       59.52     44.26 o 
   2  12   6     1215.92     1395.16     91.08 o 
   3  12   6      132.49       62.14     46.22 o 
   4  12   6     1962.03     2070.68    109.42 o 
  -3  13   6       94.97       57.48     42.73 o 
  -2  13   6      518.84      552.85     60.46 o 
  -1  13   6       31.56       63.04     46.89 o 
   0  13   6      446.69      268.92    210.73 o 
   1  13   6      164.32       88.10     55.24 o 
 -14   1   7       20.81       55.44     41.25 o 
 -13   1   7        8.61       56.46     41.99 o 
 -12   1   7     1127.53     1167.84     77.63 o 
 -11   1   7     1224.57     1283.69     77.39 o 
 -10   1   7      286.95      321.22     41.25 o 
  -9   1   7     1152.11     1160.78     67.32 o 
  -8   1   7       36.18       39.68     29.52 o 
  -7   1   7     1798.78     1930.01     72.34 o 
  -6   1   7     1731.09     1607.50     64.53 o 
  -5   1   7     3975.81     3937.13     90.84 o 
  -4   1   7     1636.27     1565.55     58.06 o 
  -3   1   7     4181.13     3938.19     86.45 o 
  -2   1   7      141.19      132.71     23.52 o 
  -1   1   7     6534.20     5914.97    103.47 o 
   0   1   7     2990.30     3095.49    148.20 o 
   1   1   7      241.85      219.52     29.01 o 
   2   1   7     1766.89     1769.46     63.28 o 
   3   1   7     3613.84     3746.94     92.41 o 
   4   1   7     1230.28     1314.04     59.95 o 
   5   1   7     3753.83     3983.67    103.82 o 
   6   1   7      716.83      819.69     52.69 o 
   7   1   7      713.36      622.63     51.87 o 
   8   1   7     1274.99     1113.58     72.57 o 
   9   1   7      817.24      787.03     65.59 o 
  10   1   7      356.10      415.19     56.61 o 
  11   1   7      982.29      935.85     74.22 o 
 -14   2   7      115.06      122.87     53.09 o 
 -13   2   7      221.65      339.68     50.77 o 
 -12   2   7      154.04      189.56     42.93 o 
 -11   2   7       29.55       52.73     39.25 o 
 -10   2   7       82.24       64.57     40.50 o 
  -9   2   7      222.28      161.92     35.68 o 
  -8   2   7      163.65      128.36     32.70 o 
  -7   2   7     1973.66     2122.04     76.37 o 
  -6   2   7     1048.99     1186.62     55.59 o 
  -5   2   7      934.57      841.95     47.75 o 
  -4   2   7     1612.08     1470.75     58.06 o 
  -3   2   7      157.08      141.38     25.05 o 
  -2   2   7     2222.82     2189.28     66.18 o 
  -1   2   7     2077.60     1784.43     60.57 o 
   0   2   7      881.82      893.16     33.76 o 
   1   2   7     2597.46     2656.03     75.04 o 
   2   2   7      186.67      158.12     27.68 o 
   3   2   7      428.69      445.38     37.99 o 
   4   2   7      307.77      368.58     36.42 o 
   5   2   7     1062.44     1120.52     59.24 o 
   6   2   7      821.47      827.84     56.46 o 
   7   2   7      618.59      478.16     49.87 o 
   8   2   7      102.69       51.60     38.38 o 
   9   2   7      476.84      458.64     56.03 o 
  10   2   7       37.30       55.99     41.64 o 
  11   2   7      133.82       61.08     45.44 o 
 -14   3   7      376.55      472.44     60.69 o 
 -13   3   7      370.18      466.01     55.75 o 
 -12   3   7      624.16      566.77     62.14 o 
 -11   3   7       20.20       44.22     32.89 o 
 -10   3   7       33.81       45.09     33.52 o 
  -9   3   7      466.55      480.79     45.24 o 
  -8   3   7      518.84      590.72     46.85 o 
  -7   3   7     1492.60     1378.88     64.85 o 
  -6   3   7     6184.91     5989.50    122.60 o 
  -5   3   7     1282.15     1321.49     58.38 o 
  -4   3   7      338.55      340.86     33.48 o 
  -3   3   7      212.82      222.85     26.43 o 
  -2   3   7       70.26       29.68     22.07 o 
  -1   3   7     1017.88      895.55     45.79 o 
   0   3   7     2094.03     2098.16    174.04 o 
   1   3   7      395.46      422.88     35.56 o 
   2   3   7      560.27      622.36     41.48 o 
   3   3   7       93.59      123.54     28.66 o 
   4   3   7      238.33      156.24     33.13 o 
   5   3   7     1225.72     1235.31     63.95 o 
   6   3   7      695.80      815.80     55.52 o 
   7   3   7      353.31      310.91     45.28 o 
   8   3   7     1203.72     1229.70     72.34 o 
   9   3   7      328.88      286.68     50.18 o 
  10   3   7      104.79      121.03     39.05 o 
  11   3   7       48.60       56.03     41.68 o 
 -13   4   7       76.40       59.91     44.58 o 
 -12   4   7      112.67      173.29     37.68 o 
 -11   4   7      711.95      721.16     62.42 o 
 -10   4   7      919.63      967.38     67.04 o 
  -9   4   7      140.67       77.35     40.77 o 
  -8   4   7     1181.77     1273.15     65.28 o 
  -7   4   7      224.17      199.32     35.32 o 
  -6   4   7      972.43     1026.11     56.50 o 
  -5   4   7     1298.19     1214.49     59.71 o 
  -4   4   7     5052.80     4805.44    105.07 o 
  -3   4   7     1989.06     1890.88     68.77 o 
  -2   4   7     4044.31     3837.79     90.96 o 
  -1   4   7        1.00       35.32     22.15 o 
   0   4   7       45.29       67.55     18.11 o 
   1   4   7       74.25       55.52     29.25 o 
   2   4   7     1748.52     1695.75     68.45 o 
   3   4   7     1148.69     1058.10     56.06 o 
   4   4   7     5296.50     5444.18    124.68 o 
   5   4   7        0.77       43.17     32.11 o 
   6   4   7     2046.64     2078.76     86.84 o 
   7   4   7      493.71      467.30     50.18 o 
   8   4   7        1.62       49.83     37.05 o 
   9   4   7      612.50      584.21     62.85 o 
  10   4   7      989.90      916.02     76.33 o 
  11   4   7       83.03       63.87     47.52 o 
 -13   5   7       17.86       49.56     36.85 o 
 -12   5   7        9.37       57.20     42.58 o 
 -11   5   7       16.94       47.56     35.36 o 
 -10   5   7      107.37      143.49     40.03 o 
  -9   5   7      303.20      346.11     43.28 o 
  -8   5   7       10.44       42.03     31.25 o 
  -7   5   7       63.24       39.17     29.13 o 
  -6   5   7      444.94      439.19     42.66 o 
  -5   5   7     1401.44     1292.71     64.02 o 
  -4   5   7      726.21      690.58     45.28 o 
  -3   5   7     2290.34     2295.17     76.57 o 
  -2   5   7       44.51       37.68     28.03 o 
  -1   5   7        0.90       31.25     23.25 o 
   0   5   7       20.58       32.07     16.86 o 
   1   5   7      946.65     1054.30     54.77 o 
   2   5   7      247.85      294.44     35.60 o 
   3   5   7     1441.09     1441.69     67.47 o 
   4   5   7      327.05      405.94     42.46 o 
   5   5   7     1013.48     1023.99     65.24 o 
   6   5   7        4.88       40.15     29.88 o 
   7   5   7        0.31       43.28     32.23 o 
   8   5   7       17.08       46.81     34.82 o 
   9   5   7      211.89      253.66     49.95 o 
  10   5   7       98.70       82.22     51.52 o 
 -12   6   7       14.78       47.79     35.56 o 
 -11   6   7      544.83      544.81     56.77 o 
 -10   6   7      814.89      720.10     63.24 o 
  -9   6   7        0.19       43.05     32.03 o 
  -8   6   7     1963.78     1885.19     88.45 o 
  -7   6   7     1289.23     1232.53     68.65 o 
  -6   6   7      506.20      544.73     48.54 o 
  -5   6   7     2297.34     2188.10     81.98 o 
  -4   6   7      513.27      503.80     41.79 o 
  -3   6   7      613.92      569.71     42.89 o 
  -2   6   7     2445.57     2318.27     79.63 o 
  -1   6   7     1648.09     1588.21     65.32 o 
   0   6   7      904.13      944.60     47.20 o 
   1   6   7     3281.52     3400.48     99.27 o 
   2   6   7       97.98      141.46     30.86 o 
   3   6   7     1088.42     1082.37     61.95 o 
   4   6   7     2188.46     2197.98     88.14 o 
   5   6   7      129.05      166.27     33.25 o 
   6   6   7      407.81      420.13     48.46 o 
   7   6   7      950.78      988.23     69.36 o 
   8   6   7      100.95       60.06     44.70 o 
   9   6   7      529.24      627.26     60.30 o 
  10   6   7      350.07      377.36     56.38 o 
 -12   7   7       23.82       56.42     41.95 o 
 -11   7   7       47.40       58.38     43.40 o 
 -10   7   7       29.60       54.42     40.50 o 
  -9   7   7        4.97       45.79     34.07 o 
  -8   7   7        7.48       42.97     31.95 o 
  -7   7   7       90.30      138.28     39.95 o 
  -6   7   7      586.56      640.75     55.32 o 
  -5   7   7        6.29       40.74     30.27 o 
  -4   7   7      393.12      412.57     40.19 o 
  -3   7   7       28.55       38.19     28.39 o 
  -2   7   7      164.29      184.82     33.36 o 
  -1   7   7       65.93      109.97     28.15 o 
   0   7   7      444.46      432.29     30.54 o 
   1   7   7        1.38       39.68     29.52 o 
   2   7   7       80.09      117.50     33.56 o 
   3   7   7        2.58       42.70     31.76 o 
   4   7   7       84.35      119.50     33.72 o 
   5   7   7      349.52      174.98     45.36 o 
   6   7   7      227.22      213.64     41.36 o 
   7   7   7        4.33       53.87     40.07 o 
   8   7   7      375.22      386.10     51.20 o 
   9   7   7        0.19       49.52     36.81 o 
 -11   8   7      114.31       61.79     45.95 o 
 -10   8   7      262.64      332.08     51.40 o 
  -9   8   7       14.23       48.93     36.38 o 
  -8   8   7      705.29      696.46     63.00 o 
  -7   8   7     1554.17     1557.74     82.84 o 
  -6   8   7      581.32      609.27     53.67 o 
  -5   8   7     1240.17     1262.64     72.69 o 
  -4   8   7      141.83       47.17     35.09 o 
  -3   8   7      218.84      222.97     37.17 o 
  -2   8   7     1065.57     1057.00     62.02 o 
  -1   8   7     2017.33     1969.61     81.47 o 
   0   8   7      975.80      965.30    124.32 o 
   1   8   7     3396.50     3302.66    109.78 o 
   2   8   7      148.88      146.51     39.68 o 
   3   8   7      483.19      585.98     53.83 o 
   4   8   7      183.35      172.27     39.76 o 
   5   8   7       99.58      160.39     34.85 o 
   6   8   7      250.44      247.20     47.95 o 
   7   8   7     1153.70     1089.86     78.41 o 
   8   8   7        5.69       67.55     42.34 o 
 -10   9   7       50.59      130.71     37.95 o 
  -9   9   7      343.58      366.07     51.71 o 
  -8   9   7       52.80       49.64     36.93 o 
  -7   9   7      128.11      189.99     39.44 o 
  -6   9   7      212.99      260.60     44.58 o 
  -5   9   7      845.14      967.57     66.06 o 
  -4   9   7      478.80      403.75     51.28 o 
  -3   9   7      943.14      815.33     62.73 o 
  -2   9   7      424.23      458.36     49.56 o 
  -1   9   7      748.63      694.85     55.59 o 
   0   9   7       84.13       56.61     27.17 o 
   1   9   7      340.39      364.11     45.52 o 
   2   9   7      371.22      383.44     46.69 o 
   3   9   7     1035.31      937.70     72.41 o 
   4   9   7      247.80      305.18     46.66 o 
   5   9   7      638.60      714.81     63.95 o 
   6   9   7        2.75       52.22     38.85 o 
   7   9   7       10.81       61.36     45.64 o 
   8   9   7       14.69       71.87     45.05 o 
  -9  10   7       80.72       62.57     46.54 o 
  -8  10   7      224.30      268.25     44.70 o 
  -7  10   7        5.05       56.85     42.30 o 
  -6  10   7       22.81       54.61     40.62 o 
  -5  10   7      238.74       94.72     49.91 o 
  -4  10   7      889.52      936.56     66.65 o 
  -3  10   7      225.71      227.08     41.28 o 
  -2  10   7      670.55      629.42     57.83 o 
  -1  10   7       80.09       54.65     40.66 o 
   0  10   7      101.47      109.74     27.33 o 
   1  10   7      227.80      167.41     42.73 o 
   2  10   7      442.84      437.27     54.65 o 
   3  10   7      272.36      330.51     45.09 o 
   4  10   7      285.33      393.55     50.65 o 
   5  10   7      107.95       59.55     44.30 o 
   6  10   7      215.48      260.17     46.93 o 
  -8  11   7      262.70      206.23     52.65 o 
  -7  11   7      364.06      458.71     58.93 o 
  -6  11   7      960.97      916.76     77.08 o 
  -5  11   7        6.86       51.83     38.54 o 
  -4  11   7      360.04      356.89     49.87 o 
  -3  11   7       91.82       49.67     36.97 o 
  -2  11   7      110.92       54.65     40.66 o 
  -1  11   7      553.08      491.69     55.87 o 
   0  11   7     1091.09     1140.63    110.56 o 
   1  11   7       68.81      124.83     35.09 o 
   2  11   7      506.40      545.48     59.71 o 
   3  11   7       63.11       65.91     49.01 o 
   4  11   7       24.86       49.56     36.85 o 
   5  11   7      479.00      435.54     61.59 o 
  -5  12   7       57.10      128.64     38.58 o 
  -4  12   7       49.66       55.28     41.13 o 
  -3  12   7        0.06       54.42     40.46 o 
  -2  12   7       22.27       59.91     44.54 o 
  -1  12   7       26.48       53.79     40.03 o 
   0  12   7       47.97       73.20     31.56 o 
   1  12   7       79.11       56.22     41.83 o 
   2  12   7        5.02       50.93     37.87 o 
   3  12   7        8.77       64.02     40.11 o 
 -14   0   8      515.82      673.52     69.08 o 
 -13   0   8      807.78      965.45     75.47 o 
 -12   0   8      158.26      204.58     47.48 o 
 -11   0   8      829.42      974.16     67.20 o 
 -10   0   8      860.77      809.57     61.79 o 
  -9   0   8      116.61      119.54     34.15 o 
  -8   0   8     1687.59     1776.16     76.18 o 
  -7   0   8      594.97      645.30     48.69 o 
  -6   0   8     6736.47     7535.80    140.71 o 
  -5   0   8     1358.90     1540.22     63.98 o 
  -4   0   8      556.03      450.05     40.54 o 
  -3   0   8      514.31      490.35     39.09 o 
  -2   0   8     2543.29     2277.96     70.85 o 
  -1   0   8     5445.32     5096.31    105.07 o 
   0   0   8    10033.86     9498.70    416.84 o 
   1   0   8     7712.38     7499.38    131.07 o 
   2   0   8     2158.73     2143.29     74.22 o 
   3   0   8      419.21      505.09     41.72 o 
   4   0   8      355.35      327.57     42.19 o 
   5   0   8      151.76      203.28     37.44 o 
   6   0   8     3256.25     3123.53    104.21 o 
   7   0   8     2665.55     2701.78    103.66 o 
   8   0   8      718.62      662.43     58.06 o 
   9   0   8      872.51      839.29     66.85 o 
  10   0   8      106.98       79.78     49.99 o 
  11   0   8       51.65       64.26     47.79 o 
 -14   1   8       41.02       63.44     47.20 o 
 -13   1   8      106.49       96.13     50.65 o 
 -12   1   8        8.34       53.71     39.95 o 
 -11   1   8      131.85      106.29     45.95 o 
 -10   1   8      135.71      164.63     40.38 o 
  -9   1   8      407.99      449.46     48.65 o 
  -8   1   8        3.95       34.85     25.92 o 
  -7   1   8       47.08       35.91     26.70 o 
  -6   1   8       59.59       40.19     29.91 o 
  -5   1   8     2593.94     2625.06     81.75 o 
  -4   1   8      940.91      900.25     49.09 o 
  -3   1   8     2313.17     2302.27     73.00 o 
  -2   1   8      890.26      949.42     48.34 o 
  -1   1   8       64.61       50.73     26.74 o 
   0   1   8       82.75       55.40     23.84 o 
   1   1   8      654.81      718.10     46.18 o 
   2   1   8      916.93      863.05     50.65 o 
   3   1   8     1718.37     1672.30     70.06 o 
   4   1   8     2511.86     2584.67     87.51 o 
   5   1   8      603.76      627.30     51.16 o 
   6   1   8        0.72       38.38     28.54 o 
   7   1   8        0.41       41.64     30.97 o 
   8   1   8      114.40      126.95     37.76 o 
   9   1   8      393.21      470.00     55.95 o 
  10   1   8      166.40       71.24     53.01 o 
  11   1   8       56.42       64.49     47.99 o 
 -13   2   8       80.77       59.08     43.95 o 
 -12   2   8       25.96      141.26     37.17 o 
 -11   2   8      735.16      804.47     68.45 o 
 -10   2   8      895.03     1044.30     66.26 o 
  -9   2   8      112.29       76.53     40.34 o 
  -8   2   8     1367.61     1325.92     67.36 o 
  -7   2   8      184.84      190.31     35.05 o 
  -6   2   8        3.93       34.27     25.48 o 
  -5   2   8     1500.15     1524.22     61.75 o 
  -4   2   8     2795.03     2866.25     84.06 o 
  -3   2   8      634.23      663.49     42.62 o 
  -2   2   8     1083.70      995.21     49.75 o 
  -1   2   8      350.97      349.60     31.80 o 
   0   2   8      428.24      420.45     35.21 o 
   1   2   8      722.45      668.70     43.13 o 
   2   2   8      433.53      401.90     40.66 o 
   3   2   8     2357.20     2529.12     83.67 o 
   4   2   8     1832.49     1963.41     79.16 o 
   5   2   8      376.86      406.18     43.91 o 
   6   2   8     1699.30     1612.01     80.02 o 
   7   2   8      956.49      985.10     67.40 o 
   8   2   8        1.25       45.87     34.11 o 
   9   2   8      957.25      850.27     71.79 o 
  10   2   8      323.34      258.53     53.36 o 
 -13   3   8       21.97       54.22     40.34 o 
 -12   3   8      233.26      337.84     49.36 o 
 -11   3   8        4.40       46.15     34.34 o 
 -10   3   8      415.07      443.31     48.54 o 
  -9   3   8      911.98      967.10     65.87 o 
  -8   3   8       74.01      136.16     33.33 o 
  -7   3   8      350.86      336.63     41.44 o 
  -6   3   8       84.36       76.45     33.05 o 
  -5   3   8      436.09      424.56     39.01 o 
  -4   3   8     1492.65     1466.55     61.40 o 
  -3   3   8      335.81      303.34     33.95 o 
  -2   3   8       79.29       65.59     28.35 o 
  -1   3   8      390.67      403.39     35.36 o 
   0   3   8       86.28       69.87     19.05 o 
   1   3   8       15.82       32.97     24.50 o 
   2   3   8      310.51      289.07     37.60 o 
   3   3   8      357.05      347.29     37.21 o 
   4   3   8      449.22      470.16     44.89 o 
   5   3   8     1349.75     1384.18     70.77 o 
   6   3   8      114.39      131.07     33.52 o 
   7   3   8      705.72      625.42     59.24 o 
   8   3   8      258.09      299.26     46.30 o 
   9   3   8        0.14       50.85     37.83 o 
  10   3   8      202.44      204.97     50.18 o 
 -13   4   8       29.45       61.83     45.99 o 
 -12   4   8        0.56       51.48     38.27 o 
 -11   4   8      273.34      303.54     46.97 o 
 -10   4   8       91.10       53.91     40.11 o 
  -9   4   8       86.52       61.40     38.46 o 
  -8   4   8      942.03      966.59     63.67 o 
  -7   4   8        4.93       35.68     26.54 o 
  -6   4   8       47.27       55.79     29.40 o 
  -5   4   8     1180.68     1116.79     60.42 o 
  -4   4   8      262.99      222.42     32.42 o 
  -3   4   8     1442.71     1658.58     67.43 o 
  -2   4   8      821.92      839.99     48.62 o 
  -1   4   8      227.17      266.99     30.89 o 
   0   4   8       15.54       36.66     19.29 o 
   1   4   8      555.57      552.14     42.85 o 
   2   4   8      686.02      790.08     49.52 o 
   3   4   8     1014.31     1075.78     59.91 o 
   4   4   8      667.99      701.79     55.24 o 
   5   4   8       57.12       43.21     32.11 o 
   6   4   8      257.52      284.83     41.13 o 
   7   4   8       54.78       44.89     33.40 o 
   8   4   8        1.10       48.46     36.03 o 
   9   4   8      440.73      393.24     55.59 o 
  10   4   8       61.61       56.57     42.11 o 
 -13   5   8      202.65      257.35     52.34 o 
 -12   5   8      269.16      323.65     52.58 o 
 -11   5   8       18.20       67.43     42.26 o 
 -10   5   8      476.83      408.37     52.34 o 
  -9   5   8     1108.96     1050.49     71.55 o 
  -8   5   8      531.23      589.90     51.67 o 
  -7   5   8      856.65      919.66     59.99 o 
  -6   5   8     2776.17     2899.15     97.19 o 
  -5   5   8     1283.52     1236.80     66.85 o 
  -4   5   8     1326.57     1362.58     64.30 o 
  -3   5   8      478.58      387.28     40.89 o 
  -2   5   8      261.21      274.84     33.17 o 
  -1   5   8     1730.16     1729.27     70.96 o 
   0   5   8     1522.44     1466.55     82.80 o 
   1   5   8     1618.32     1631.57     71.16 o 
   2   5   8     1681.08     1858.34     76.45 o 
   3   5   8      150.41      171.21     35.91 o 
   4   5   8        1.77       46.97     34.93 o 
   5   5   8     3047.22     3126.11    108.56 o 
   6   5   8      539.51      503.72     56.34 o 
   7   5   8     1140.09     1169.29     74.65 o 
   8   5   8      872.50      825.45     68.77 o 
   9   5   8       56.21       60.26     44.81 o 
  10   5   8      112.45       71.47     53.16 o 
 -12   6   8      223.96      210.77     50.58 o 
 -11   6   8       32.87       63.47     39.79 o 
 -10   6   8       70.81       65.79     41.25 o 
  -9   6   8       64.08       61.55     38.58 o 
  -8   6   8       11.49       47.13     35.05 o 
  -7   6   8      617.19      579.82     54.65 o 
  -6   6   8      453.84      363.05     43.21 o 
  -5   6   8       40.72      110.21     30.31 o 
  -4   6   8     1509.97     1409.43     69.16 o 
  -3   6   8      384.46      412.33     41.48 o 
  -2   6   8        4.25       37.44     27.88 o 
  -1   6   8     1496.15     1341.17     66.42 o 
   0   6   8      512.81      496.74     31.60 o 
   1   6   8      266.41      281.58     41.01 o 
   2   6   8     1486.27     1444.12     73.47 o 
   3   6   8       72.65       51.83     38.54 o 
   4   6   8       54.88       49.95     37.17 o 
   5   6   8      350.15      279.11     49.24 o 
   6   6   8       54.20       56.26     41.87 o 
   7   6   8       47.36      123.15     37.32 o 
   8   6   8      249.34      291.85     51.99 o 
   9   6   8        0.02       56.54     42.07 o 
 -11   7   8      240.03      309.57     53.67 o 
 -10   7   8      857.27      846.70     69.59 o 
  -9   7   8      872.13      922.48     69.00 o 
  -8   7   8       81.09       67.63     42.38 o 
  -7   7   8      356.35      373.09     48.65 o 
  -6   7   8      204.73      278.33     40.19 o 
  -5   7   8      545.14      528.46     47.52 o 
  -4   7   8     2267.28     2155.91     86.25 o 
  -3   7   8     3190.39     2891.54    101.15 o 
  -2   7   8      956.35     1007.64     61.08 o 
  -1   7   8     1149.97     1078.41     61.00 o 
   0   7   8      152.64      163.53     25.25 o 
   1   7   8       31.55       43.28     32.19 o 
   2   7   8     2970.82     3082.79    106.60 o 
   3   7   8     2144.07     2273.93     95.00 o 
   4   7   8     1224.41     1303.77     76.30 o 
   5   7   8      981.30     1007.13     69.94 o 
   6   7   8        0.35       48.81     36.31 o 
   7   7   8       67.26       63.47     47.20 o 
   8   7   8      836.96      794.71     75.67 o 
 -11   8   8       81.54       63.79     47.44 o 
 -10   8   8       14.76       53.99     40.15 o 
  -9   8   8        0.78       45.28     33.68 o 
  -8   8   8      293.01      340.35     51.24 o 
  -7   8   8       34.37       56.06     41.72 o 
  -6   8   8      599.09      563.08     56.65 o 
  -5   8   8      407.84      433.39     51.36 o 
  -4   8   8       51.09       45.64     33.95 o 
  -3   8   8       30.94       40.26     29.95 o 
  -2   8   8      320.28      271.86     42.30 o 
  -1   8   8      321.91      371.13     45.24 o 
   0   8   8     1135.84     1246.92    157.26 o 
   1   8   8     1181.74     1321.17     73.75 o 
   2   8   8       22.74       48.26     35.87 o 
   3   8   8       13.35       49.99     37.17 o 
   4   8   8       40.39       46.93     34.93 o 
   5   8   8      106.73      138.40     41.13 o 
   6   8   8      254.65      339.37     47.36 o 
   7   8   8      155.71      120.68     52.14 o 
   8   8   8       37.81       58.53     43.52 o 
 -10   9   8      130.51      165.65     47.95 o 
  -9   9   8      181.58      160.98     45.40 o 
  -8   9   8        1.54       51.71     38.46 o 
  -7   9   8      483.61      326.08     52.46 o 
  -6   9   8      153.85      212.38     43.21 o 
  -5   9   8       19.89       45.83     34.11 o 
  -4   9   8      330.11      288.01     44.03 o 
  -3   9   8      149.39      156.32     39.91 o 
  -2   9   8        5.96       43.40     32.27 o 
  -1   9   8      494.13      509.88     49.36 o 
   0   9   8      150.84       82.33     31.80 o 
   1   9   8      337.09      299.81     48.81 o 
   2   9   8      595.21      614.64     60.77 o 
   3   9   8       25.14       54.03     40.19 o 
   4   9   8      190.49      234.06     46.07 o 
   5   9   8      158.14      264.84     52.18 o 
   6   9   8       17.29       55.56     41.32 o 
   7   9   8      354.74      431.58     57.83 o 
  -8  10   8      122.06      143.38     42.19 o 
  -7  10   8      346.95      468.91     56.57 o 
  -6  10   8       79.38       85.31     44.97 o 
  -5  10   8      707.09      759.11     64.22 o 
  -4  10   8       21.21       52.97     33.21 o 
  -3  10   8       58.17       53.09     39.48 o 
  -2  10   8      312.24      344.90     50.30 o 
  -1  10   8       76.31       52.54     39.09 o 
   0  10   8      326.96      343.02     36.54 o 
   1  10   8      583.67      682.93     60.69 o 
   2  10   8        7.07       51.12     38.03 o 
   3  10   8       92.90       96.29     50.73 o 
   4  10   8      480.58      633.61     62.10 o 
   5  10   8        2.24       56.85     42.30 o 
  -7  11   8       67.08       86.06     45.36 o 
  -6  11   8      485.28      468.32     63.28 o 
  -5  11   8       78.65       66.06     49.13 o 
  -4  11   8       43.53       79.12     41.68 o 
  -3  11   8        8.32       52.07     38.74 o 
  -2  11   8       42.74       77.28     40.74 o 
  -1  11   8      134.11      102.92     54.26 o 
   0  11   8      160.24      181.17     51.09 o 
   1  11   8      248.49      322.16     49.56 o 
   2  11   8       70.47       55.56     41.32 o 
   3  11   8        0.64       57.05     42.46 o 
   4  11   8        9.84       52.42     38.97 o 
  -4  12   8      419.33      467.10     61.12 o 
  -3  12   8     1064.25     1063.39     81.78 o 
  -2  12   8      635.58      636.75     64.10 o 
  -1  12   8      134.03       68.77     51.16 o 
   0  12   8       28.21       54.42     28.70 o 
   1  12   8      305.97      283.15     53.95 o 
 -13   1   9      106.14       60.81     45.24 o 
 -12   1   9      952.60      991.45     76.84 o 
 -11   1   9      172.92      192.07     42.70 o 
 -10   1   9     1083.90     1282.16     72.53 o 
  -9   1   9      340.65      358.19     45.91 o 
  -8   1   9      180.81      233.98     37.09 o 
  -7   1   9      949.98      833.60     56.10 o 
  -6   1   9     1177.39     1133.18     60.42 o 
  -5   1   9       31.08       38.54     28.66 o 
  -4   1   9     3045.95     3020.06     89.63 o 
  -3   1   9     1428.40     1568.92     64.81 o 
  -2   1   9     2293.17     2045.16     72.73 o 
  -1   1   9     1360.95     1155.76     57.36 o 
   0   1   9      100.17       98.09     19.41 o 
   1   1   9      470.74      549.59     45.60 o 
   2   1   9     3157.46     3483.24    100.09 o 
   3   1   9      469.15      521.87     47.44 o 
   4   1   9     2970.62     2972.50    103.54 o 
   5   1   9     1920.16     1941.06     83.74 o 
   6   1   9       29.77       63.40     39.76 o 
   7   1   9      587.45      518.62     55.32 o 
   8   1   9      661.68      660.47     63.44 o 
   9   1   9       15.17       53.12     39.52 o 
  10   1   9      646.85      645.22     69.75 o 
 -13   2   9      111.70       67.67     50.34 o 
 -12   2   9      329.09      369.56     54.46 o 
 -11   2   9        0.24       47.48     35.32 o 
 -10   2   9       15.76       48.97     36.42 o 
  -9   2   9       14.02       45.56     33.87 o 
  -8   2   9      889.51     1045.04     63.87 o 
  -7   2   9      201.87      193.29     38.11 o 
  -6   2   9      687.74      632.12     53.95 o 
  -5   2   9      353.48      335.02     36.70 o 
  -4   2   9      251.04      258.64     37.64 o 
  -3   2   9       63.45       45.20     28.35 o 
  -2   2   9     1216.80     1261.97     58.69 o 
  -1   2   9      800.75      709.44     47.44 o 
   0   2   9      817.85      844.86     36.50 o 
   1   2   9      204.33      235.63     34.34 o 
   2   2   9      755.07      838.35     53.67 o 
   3   2   9      163.40      137.10     34.93 o 
   4   2   9      306.99      225.20     42.77 o 
   5   2   9       11.29       40.07     29.80 o 
   6   2   9      696.88      681.48     61.95 o 
   7   2   9      178.81      133.26     42.07 o 
   8   2   9      526.72      548.18     60.50 o 
   9   2   9       54.71       59.75     44.42 o 
  10   2   9        5.01       51.63     38.38 o 
 -13   3   9      614.21      748.64     68.45 o 
 -12   3   9      114.42      142.83     39.68 o 
 -11   3   9      108.62      213.56     44.19 o 
 -10   3   9        0.10       45.13     33.56 o 
  -9   3   9      364.88      303.06     44.66 o 
  -8   3   9        6.19       43.68     32.50 o 
  -7   3   9     1478.42     1430.44     72.92 o 
  -6   3   9      643.10      559.83     50.42 o 
  -5   3   9      842.68      827.49     55.67 o 
  -4   3   9      526.83      494.86     43.87 o 
  -3   3   9        5.92       34.78     25.88 o 
  -2   3   9        3.09       34.34     25.52 o 
  -1   3   9     2807.58     2537.27     84.49 o 
   0   3   9      378.87      364.74     31.40 o 
   1   3   9     1956.63     2185.32     81.39 o 
   2   3   9      759.78      753.62     52.89 o 
   3   3   9       18.95       36.58     27.21 o 
   4   3   9      118.59      170.31     35.25 o 
   5   3   9      956.92     1037.87     68.77 o 
   6   3   9       63.96      106.99     33.44 o 
   7   3   9     1186.59     1134.16     75.35 o 
   8   3   9      263.72      320.51     50.18 o 
   9   3   9      152.61      170.63     49.95 o 
 -12   4   9       56.02       59.67     44.38 o 
 -11   4   9      572.81      663.41     60.65 o 
 -10   4   9      180.58      272.05     42.38 o 
  -9   4   9      377.35      419.27     49.52 o 
  -8   4   9      556.67      579.04     55.75 o 
  -7   4   9      615.38      630.48     52.54 o 
  -6   4   9        0.60       36.50     27.13 o 
  -5   4   9     1846.46     1771.50     76.81 o 
  -4   4   9       71.90       41.17     30.62 o 
  -3   4   9     4618.47     4676.53    114.80 o 
  -2   4   9      374.18      350.11     39.44 o 
  -1   4   9      876.27      841.41     56.77 o 
   0   4   9       52.25       39.25     20.70 o 
   1   4   9      317.37      296.09     40.03 o 
   2   4   9      276.16      312.59     38.74 o 
   3   4   9     3804.78     4103.13    118.72 o 
   4   4   9     1837.46     1811.49     85.55 o 
   5   4   9      720.21      771.78     58.38 o 
   6   4   9      675.01      629.54     58.81 o 
   7   4   9       14.97       48.81     36.31 o 
   8   4   9        0.09       46.54     34.62 o 
   9   4   9      458.32      363.21     59.83 o 
 -12   5   9       13.98       55.52     41.28 o 
 -11   5   9       16.88       51.79     38.50 o 
 -10   5   9      165.83      209.36     44.07 o 
  -9   5   9       58.43       50.42     37.48 o 
  -8   5   9        8.88       42.70     31.76 o 
  -7   5   9        0.14       40.38     30.03 o 
  -6   5   9      105.70       57.59     36.11 o 
  -5   5   9       25.35       40.93     30.46 o 
  -4   5   9      519.78      565.67     48.73 o 
  -3   5   9       10.96       38.74     28.82 o 
  -2   5   9     1005.89      950.13     60.22 o 
  -1   5   9      190.97      275.03     34.03 o 
   0   5   9        1.30       39.68     21.01 o 
   1   5   9        6.49       41.32     30.74 o 
   2   5   9      802.51      733.04     55.48 o 
   3   5   9      232.32      204.23     39.64 o 
   4   5   9      516.25      474.40     48.07 o 
   5   5   9      353.05      407.00     54.26 o 
   6   5   9        9.83       47.52     35.32 o 
   7   5   9       10.82       50.69     37.72 o 
   8   5   9       49.94       54.26     40.38 o 
   9   5   9       17.40       58.18     43.28 o 
 -11   6   9      423.46      446.83     57.40 o 
 -10   6   9       16.65       50.65     37.68 o 
  -9   6   9      329.10      332.63     47.01 o 
  -8   6   9     1015.54     1024.15     71.71 o 
  -7   6   9       51.52       47.44     35.29 o 
  -6   6   9      954.98      965.14     64.96 o 
  -5   6   9      933.56      886.73     62.49 o 
  -4   6   9        5.32       42.26     31.44 o 
  -3   6   9     1723.03     1716.69     79.20 o 
  -2   6   9     2569.38     2564.29     92.37 o 
  -1   6   9       18.14       41.01     30.50 o 
   0   6   9     3064.06     3050.56    172.08 o 
   1   6   9     1587.04     1676.85     81.27 o 
   2   6   9      354.51      332.35     46.58 o 
   3   6   9     2037.79     2026.42     90.49 o 
   4   6   9      464.56      460.67     54.18 o 
   5   6   9       47.63       47.05     35.01 o 
   6   6   9     1029.90      968.83     75.71 o 
   7   6   9      154.33      181.13     44.26 o 
   8   6   9      336.85      291.97     55.83 o 
 -11   7   9       16.04       56.65     42.15 o 
 -10   7   9       20.81       47.36     35.25 o 
  -9   7   9       65.19       75.39     47.28 o 
  -8   7   9        3.51       71.32     37.60 o 
  -7   7   9      178.43      175.68     41.32 o 
  -6   7   9      147.50      122.13     36.31 o 
  -5   7   9       30.04       46.62     34.66 o 
  -4   7   9      125.97      139.38     37.17 o 
  -3   7   9        3.28       40.03     29.80 o 
  -2   7   9        6.62       44.07     32.78 o 
  -1   7   9      278.18      280.17     42.19 o 
   0   7   9       38.67       53.16     23.37 o 
   1   7   9      208.85      403.51     45.20 o 
   2   7   9      133.26      189.37     39.87 o 
   3   7   9       36.40       55.52     41.28 o 
   4   7   9        2.36       42.15     31.37 o 
   5   7   9       40.41       55.40     41.21 o 
   6   7   9       43.28       58.46     43.48 o 
   7   7   9       15.46       76.02     47.64 o 
 -10   8   9      130.77       93.62     49.36 o 
  -9   8   9       23.47       70.96     37.40 o 
  -8   8   9      805.97      874.14     73.16 o 
  -7   8   9       26.48       48.50     36.07 o 
  -6   8   9      725.83      795.77     63.67 o 
  -5   8   9      130.92      136.87     41.05 o 
  -4   8   9       13.91       48.85     36.34 o 
  -3   8   9       15.71       38.38     28.58 o 
  -2   8   9      739.59      718.46     58.53 o 
  -1   8   9      172.41      175.64     35.80 o 
   0   8   9     2518.55     2504.50     71.04 o 
   1   8   9      660.63      632.48     59.08 o 
   2   8   9      733.44      899.16     67.79 o 
   3   8   9      377.19      372.77     51.67 o 
   4   8   9      181.86      180.62     46.11 o 
   5   8   9        0.54       47.13     35.05 o 
   6   8   9      672.57      745.08     71.98 o 
   7   8   9      365.41      330.86     58.10 o 
  -9   9   9       14.51       56.77     42.23 o 
  -8   9   9      133.88       73.86     46.30 o 
  -7   9   9       41.29       51.95     38.66 o 
  -6   9   9      150.06      125.46     38.03 o 
  -5   9   9       22.96       48.58     36.15 o 
  -4   9   9      719.50      702.50     61.24 o 
  -3   9   9      214.51      170.23     39.01 o 
  -2   9   9      654.46      626.36     59.83 o 
  -1   9   9      224.29      207.71     42.23 o 
   0   9   9       19.64       50.42     26.58 o 
   1   9   9       54.22       67.36     42.23 o 
   2   9   9      688.97      776.40     65.36 o 
   3   9   9      213.41      285.50     43.60 o 
   4   9   9      426.67      473.30     61.75 o 
   5   9   9      172.70      158.90     51.56 o 
  -7  10   9        7.11      118.56     38.11 o 
  -6  10   9        8.87       53.95     40.11 o 
  -5  10   9      242.30      318.55     51.75 o 
  -4  10   9      126.86      171.49     42.85 o 
  -3  10   9      302.90      242.02     49.95 o 
  -2  10   9      100.59      156.39     38.15 o 
  -1  10   9      131.57      186.97     41.99 o 
   0  10   9       48.44       54.58     28.78 o 
   1  10   9      217.80      259.66     48.69 o 
   2  10   9       13.35       60.73     45.17 o 
   3  10   9      585.95      691.48     68.30 o 
   4  10   9      103.20       71.16     52.93 o 
  -5  11   9      240.68      232.38     47.32 o 
  -4  11   9      237.84      316.47     50.65 o 
  -3  11   9       37.16       60.97     45.36 o 
  -2  11   9       18.30       81.55     42.97 o 
  -1  11   9      870.55      761.62     70.38 o 
   0  11   9      240.14      198.38     44.11 o 
   1  11   9      524.28      614.79     65.87 o 
   2  11   9      427.19      322.67     58.26 o 
 -13   0  10       36.39       57.12     42.50 o 
 -12   0  10      692.00      850.35     76.57 o 
 -11   0  10      278.64      300.08     48.77 o 
 -10   0  10        6.28       46.11     34.31 o 
  -9   0  10       30.88       43.13     32.07 o 
  -8   0  10     1831.23     1957.33     89.12 o 
  -7   0  10       30.37       42.46     31.60 o 
  -6   0  10     4000.16     4178.33    118.52 o 
  -5   0  10     1981.50     1792.94     76.57 o 
  -4   0  10       17.96       41.13     30.62 o 
  -3   0  10      529.65      539.83     44.97 o 
  -2   0  10     3573.46     3242.28     99.00 o 
  -1   0  10       67.69       39.99     29.72 o 
   0   0  10    11427.58    10758.01    538.66 o 
   1   0  10      343.83      300.01     40.54 o 
   2   0  10     3785.48     3901.42    112.29 o 
   3   0  10      237.15      282.36     38.23 o 
   4   0  10       50.86       50.03     37.21 o 
   5   0  10       70.70       53.12     39.52 o 
   6   0  10     1714.64     1735.03     87.98 o 
   7   0  10       67.47       55.16     41.05 o 
   8   0  10     1215.19     1172.86     80.88 o 
   9   0  10      193.26       85.86     53.83 o 
 -13   1  10       17.97       70.30     44.07 o 
 -12   1  10       31.78       59.24     44.07 o 
 -11   1  10       37.91       49.64     36.93 o 
 -10   1  10      526.86      594.01     59.75 o 
  -9   1  10        4.42       43.32     32.23 o 
  -8   1  10      274.80      278.05     43.24 o 
  -7   1  10       19.50       38.46     28.58 o 
  -6   1  10       47.14       48.73     36.23 o 
  -5   1  10        4.96       35.01     26.03 o 
  -4   1  10      503.93      432.13     46.30 o 
  -3   1  10       13.46       36.85     27.41 o 
  -2   1  10     1356.42     1326.15     64.81 o 
  -1   1  10      263.70      245.00     32.50 o 
   0   1  10       25.34       39.83     20.94 o 
   1   1  10      586.76      625.73     51.67 o 
   2   1  10     1048.11     1172.11     67.79 o 
   3   1  10       61.89       47.64     35.44 o 
   4   1  10      579.92      615.15     56.22 o 
   5   1  10        2.71       48.54     36.11 o 
   6   1  10       55.89       51.79     38.50 o 
   7   1  10      192.63      129.15     55.79 o 
   8   1  10       50.17       59.44     44.22 o 
   9   1  10        0.35       57.52     42.77 o 
 -12   2  10       15.08       53.91     40.11 o 
 -11   2  10      642.70      686.50     64.85 o 
 -10   2  10      219.91      174.55     39.17 o 
  -9   2  10      504.05      567.16     56.73 o 
  -8   2  10      305.20      291.77     40.77 o 
  -7   2  10       31.09       47.75     35.52 o 
  -6   2  10      718.59      784.64     56.46 o 
  -5   2  10      961.75      871.87     59.55 o 
  -4   2  10       15.77       42.23     31.40 o 
  -3   2  10     2149.23     2159.33     84.72 o 
  -2   2  10      262.90      241.63     35.60 o 
  -1   2  10     1148.88     1122.32     63.75 o 
   0   2  10     1379.31     1315.57     75.39 o 
   1   2  10     1127.82     1062.02     63.79 o 
   2   2  10      283.93      339.37     43.13 o 
   3   2  10     2805.37     2796.19    102.33 o 
   4   2  10       81.42       51.09     38.03 o 
   5   2  10      646.24      679.80     57.20 o 
   6   2  10      197.33      233.08     43.01 o 
   7   2  10       71.25       90.57     39.13 o 
   8   2  10       55.81       54.14     40.26 o 
   9   2  10      447.13      423.58     61.79 o 
 -12   3  10       17.43       67.36     42.23 o 
 -11   3  10       55.19       62.65     46.62 o 
 -10   3  10      186.72       78.41     49.16 o 
  -9   3  10      225.55      269.78     44.38 o 
  -8   3  10        4.11       47.09     35.05 o 
  -7   3  10      769.36      819.49     57.87 o 
  -6   3  10      645.14      679.48     52.26 o 
  -5   3  10      484.70      493.80     47.44 o 
  -4   3  10     1550.34     1515.05     70.34 o 
  -3   3  10      240.64      212.07     34.46 o 
  -2   3  10      556.18      578.02     47.28 o 
  -1   3  10      968.30      893.04     57.95 o 
   0   3  10       57.33       43.95     23.13 o 
   1   3  10      548.93      557.55     48.62 o 
   2   3  10      918.06      921.07     62.18 o 
   3   3  10       90.92      151.61     37.13 o 
   4   3  10      810.52      882.61     61.87 o 
   5   3  10      353.02      324.12     44.81 o 
   6   3  10       77.15       59.08     43.95 o 
   7   3  10      210.83      203.60     46.97 o 
   8   3  10       73.83       55.20     41.05 o 
 -12   4  10        1.76       50.07     37.25 o 
 -11   4  10       96.09      179.96     39.99 o 
 -10   4  10       29.94       54.89     40.81 o 
  -9   4  10      178.98      253.74     45.83 o 
  -8   4  10       53.71       87.31     37.72 o 
  -7   4  10        7.25       46.22     34.38 o 
  -6   4  10      125.07      132.75     36.19 o 
  -5   4  10      309.09      348.47     43.56 o 
  -4   4  10        5.36       41.28     30.70 o 
  -3   4  10     1261.13     1214.49     69.16 o 
  -2   4  10      333.29      263.35     41.13 o 
  -1   4  10      688.86      728.77     52.26 o 
   0   4  10      463.15      484.51     94.25 o 
   1   4  10      375.86      369.36     44.70 o 
   2   4  10       88.08       49.60     36.89 o 
   3   4  10     1115.81     1066.33     70.65 o 
   4   4  10        0.62       49.40     36.74 o 
   5   4  10      432.28      438.25     57.01 o 
   6   4  10      203.04      185.29     45.36 o 
   7   4  10        5.09       58.97     43.87 o 
   8   4  10       57.77       56.69     42.15 o 
 -11   5  10      144.14      144.75     45.48 o 
 -10   5  10       79.29       56.89     42.34 o 
  -9   5  10      464.70      480.00     58.61 o 
  -8   5  10       18.51       50.77     37.76 o 
  -7   5  10     1721.74     1646.94     85.82 o 
  -6   5  10      212.35      230.69     41.09 o 
  -5   5  10     1208.90     1225.55     70.10 o 
  -4   5  10     1310.05     1189.40     71.20 o 
  -3   5  10        0.30       38.38     28.54 o 
  -2   5  10      357.50      416.14     46.22 o 
  -1   5  10     3630.17     3374.76    110.09 o 
   0   5  10       72.39       53.63     25.80 o 
   1   5  10     4331.73     4317.00    128.36 o 
   2   5  10      476.41      423.23     51.67 o 
   3   5  10      108.51      141.18     36.97 o 
   4   5  10      505.66      443.62     52.81 o 
   5   5  10      651.34      723.40     63.08 o 
   6   5  10        0.43       51.75     38.50 o 
   7   5  10     1042.24     1088.92     79.28 o 
   8   5  10       33.78       58.57     43.56 o 
 -11   6  10       67.42       63.00     46.85 o 
 -10   6  10       31.66       53.44     39.76 o 
  -9   6  10       88.52      153.37     42.19 o 
  -8   6  10      188.73      225.67     43.68 o 
  -7   6  10       10.75       45.75     34.03 o 
  -6   6  10      128.35      170.04     36.66 o 
  -5   6  10      149.62      186.97     38.70 o 
  -4   6  10      281.23      254.49     40.85 o 
  -3   6  10      197.76      231.71     37.09 o 
  -2   6  10       47.93       44.89     33.40 o 
  -1   6  10      202.95      248.96     36.89 o 
   0   6  10      651.45      643.18     77.20 o 
   1   6  10      144.09      142.48     39.76 o 
   2   6  10      247.26      215.01     47.79 o 
   3   6  10      363.21      375.44     53.12 o 
   4   6  10       37.63       54.18     40.30 o 
   5   6  10       93.91       56.93     42.34 o 
   6   6  10      385.20      225.71     49.24 o 
   7   6  10        8.04       57.28     42.62 o 
 -10   7  10      904.41      948.48     80.80 o 
  -9   7  10       62.71       79.67     49.95 o 
  -8   7  10      331.89      322.59     49.91 o 
  -7   7  10       72.46      113.93     36.74 o 
  -6   7  10       75.15       77.47     40.81 o 
  -5   7  10       21.87       50.18     37.32 o 
  -4   7  10     1880.80     1964.74     90.37 o 
  -3   7  10      197.27      144.98     42.85 o 
  -2   7  10     2095.97     1976.74     88.37 o 
  -1   7  10      418.10      301.73     45.91 o 
   0   7  10       14.99       52.11     25.25 o 
   1   7  10      205.22      197.56     42.34 o 
   2   7  10     1568.96     1577.15     90.64 o 
   3   7  10        8.13       43.95     32.70 o 
   4   7  10     1694.80     1658.07     97.78 o 
   5   7  10      107.49       65.98     49.09 o 
   6   7  10      157.57      176.74     43.13 o 
  -9   8  10        2.77       49.91     37.13 o 
  -8   8  10      123.88       59.59     44.30 o 
  -7   8  10        3.39       51.48     38.27 o 
  -6   8  10      453.17      452.32     52.77 o 
  -5   8  10      158.62      194.03     43.95 o 
  -4   8  10        8.48       41.95     31.21 o 
  -3   8  10       37.04       51.67     38.42 o 
  -2   8  10      319.19      305.18     49.13 o 
  -1   8  10       21.19       51.44     38.27 o 
   0   8  10     1086.05     1051.47    174.62 o 
   1   8  10       18.35       55.20     41.09 o 
   2   8  10      308.90      332.70     50.30 o 
   3   8  10        0.31       52.65     39.17 o 
   4   8  10        3.98       54.69     40.70 o 
   5   8  10        0.42       57.12     42.50 o 
  -8   9  10       37.44       77.75     48.73 o 
  -7   9  10      330.61      304.12     54.14 o 
  -6   9  10       86.15       59.01     43.91 o 
  -5   9  10      198.13      227.55     47.09 o 
  -4   9  10      416.02      419.00     53.83 o 
  -3   9  10      157.60      117.58     37.95 o 
  -2   9  10      305.83      214.97     49.01 o 
  -1   9  10      660.12      600.68     60.46 o 
   0   9  10        6.90       54.26     28.62 o 
   1   9  10      621.14      667.49     64.73 o 
   2   9  10      381.51      389.32     53.83 o 
   3   9  10       26.07       56.22     41.83 o 
   4   9  10      259.81      216.65     53.05 o 
  -6  10  10      327.45      293.77     51.83 o 
  -5  10  10      253.47      273.90     46.34 o 
  -4  10  10       38.42       54.50     40.54 o 
  -3  10  10      178.30      159.33     44.93 o 
  -2  10  10       80.83       59.48     44.26 o 
  -1  10  10        3.54       53.63     39.87 o 
   0  10  10      567.19      313.96    259.86 o 
   1  10  10      148.58      114.13     49.32 o 
   2  10  10       59.11       58.57     43.56 o 
 -12   1  11      145.84       84.41     52.89 o 
 -11   1  11       68.72       58.57     43.60 o 
 -10   1  11      755.85      837.84     71.39 o 
  -9   1  11        5.56       51.79     38.54 o 
  -8   1  11      584.50      508.82     56.89 o 
  -7   1  11      405.04      429.82     50.93 o 
  -6   1  11      123.81      106.68     33.52 o 
  -5   1  11     1110.48     1170.58     67.63 o 
  -4   1  11     2000.30     2173.24     88.76 o 
  -3   1  11        2.13       37.09     27.60 o 
  -2   1  11     2190.04     2075.42     83.90 o 
  -1   1  11      748.88      615.22     53.36 o 
   0   1  11      161.30      178.86     27.84 o 
   1   1  11     1209.91     1347.13     73.47 o 
   2   1  11     1252.42     1273.50     72.85 o 
   3   1  11      124.30      224.69     39.64 o 
   4   1  11      956.78      926.44     69.40 o 
   5   1  11       38.49       53.63     39.91 o 
   6   1  11      249.01      303.22     50.54 o 
   7   1  11      167.72      186.23     49.67 o 
   8   1  11       53.82       96.76     51.01 o 
 -12   2  11      101.92       94.60     49.87 o 
 -11   2  11       32.12       53.36     39.68 o 
 -10   2  11        7.91       55.67     41.44 o 
  -9   2  11        0.92       47.24     35.13 o 
  -8   2  11     1100.12     1218.92     78.10 o 
  -7   2  11       21.36       47.32     35.21 o 
  -6   2  11      955.35     1012.66     68.14 o 
  -5   2  11       96.03      149.49     32.89 o 
  -4   2  11      250.11      267.97     40.77 o 
  -3   2  11      392.50      355.21     42.97 o 
  -2   2  11      182.07      207.79     37.01 o 
  -1   2  11       49.58      108.64     31.44 o 
   0   2  11     1093.76     1107.11     74.37 o 
   1   2  11       28.09       50.14     37.29 o 
   2   2  11      423.63      434.48     51.48 o 
   3   2  11       20.82       39.28     29.21 o 
   4   2  11       22.12       51.52     38.34 o 
   5   2  11        0.02       54.38     40.46 o 
   6   2  11      388.27      480.24     62.97 o 
   7   2  11       31.55       61.28     45.60 o 
   8   2  11      308.17      397.39     58.03 o 
 -11   3  11       74.55      108.25     46.77 o 
 -10   3  11        0.52       45.44     33.80 o 
  -9   3  11      406.39      465.34     51.28 o 
  -8   3  11       19.65       50.85     37.83 o 
  -7   3  11     1769.47     1701.98     86.10 o 
  -6   3  11        0.17       41.87     31.13 o 
  -5   3  11      640.09      660.16     58.34 o 
  -4   3  11      662.69      724.41     53.87 o 
  -3   3  11        9.93       38.81     28.86 o 
  -2   3  11      658.30      573.86     52.69 o 
  -1   3  11     2010.19     1752.21     82.33 o 
   0   3  11       88.07      126.95     23.76 o 
   1   3  11     2748.37     3065.34    108.68 o 
   2   3  11       11.55       48.34     35.95 o 
   3   3  11      313.46      316.20     44.70 o 
   4   3  11      238.01       94.68     49.91 o 
   5   3  11      211.23      185.96     49.32 o 
   6   3  11       72.93       58.81     43.75 o 
   7   3  11      923.94      994.23     76.81 o 
 -11   4  11      251.39      262.37     55.01 o 
 -10   4  11       26.44       52.58     39.09 o 
  -9   4  11      843.66     1078.88     75.43 o 
  -8   4  11       15.85       52.46     39.01 o 
  -7   4  11        1.44       45.09     33.52 o 
  -6   4  11      251.04      282.72     42.73 o 
  -5   4  11      411.51      461.38     47.71 o 
  -4   4  11      463.61      549.67     52.81 o 
  -3   4  11     1789.85     1648.35     82.57 o 
  -2   4  11      104.60       73.28     38.62 o 
  -1   4  11      559.67      622.67     54.93 o 
   0   4  11      508.33      520.38    130.56 o 
   1   4  11      511.93      493.65     53.01 o 
   2   4  11      425.34      396.41     54.69 o 
   3   4  11     1868.41     2084.99     95.90 o 
   4   4  11        3.43       48.97     36.42 o 
   5   4  11      677.19      742.61     66.45 o 
   6   4  11        8.60       54.42     40.46 o 
   7   4  11        2.40       57.71     42.93 o 
 -10   5  11      123.62       81.51     51.09 o 
  -9   5  11       35.80       51.52     38.34 o 
  -8   5  11       82.14       59.95     44.58 o 
  -7   5  11       46.95       93.47     40.38 o 
  -6   5  11        3.06       45.17     33.60 o 
  -5   5  11       10.45       43.79     32.58 o 
  -4   5  11       78.12       52.30     38.89 o 
  -3   5  11      116.17      140.87     35.21 o 
  -2   5  11      268.24      248.33     41.40 o 
  -1   5  11       59.54       57.40     35.95 o 
   0   5  11        1.45       43.64     22.97 o 
   1   5  11      125.84      141.93     41.56 o 
   2   5  11       84.24      121.23     39.21 o 
   3   5  11        4.79       48.73     36.27 o 
   4   5  11      267.13      227.83     46.34 o 
   5   5  11        5.64       47.48     35.32 o 
   6   5  11      108.43       68.85     51.20 o 
 -10   6  11        0.10       50.30     37.40 o 
  -9   6  11      381.33      416.14     57.12 o 
  -8   6  11      498.68      459.30     58.38 o 
  -7   6  11        0.42       54.65     40.66 o 
  -6   6  11      955.48      968.51     72.02 o 
  -5   6  11      382.68      430.05     52.46 o 
  -4   6  11      207.72      256.61     41.05 o 
  -3   6  11     1400.64     1410.64     77.63 o 
  -2   6  11      548.46      483.45     50.34 o 
  -1   6  11      560.77      572.73     53.91 o 
   0   6  11     1292.50     1185.01    121.19 o 
   1   6  11       12.17       53.32     39.68 o 
   2   6  11     1015.71     1026.07     74.88 o 
   3   6  11      274.95      403.24     50.42 o 
   4   6  11       17.15       59.12     43.99 o 
   5   6  11      439.26      516.03     59.20 o 
   6   6  11      357.45      302.52     53.40 o 
  -9   7  11       13.92       50.11     37.29 o 
  -8   7  11        4.21       47.91     35.64 o 
  -7   7  11       24.36       51.83     38.54 o 
  -6   7  11       74.23       74.96     39.48 o 
  -5   7  11        0.84       48.73     36.27 o 
  -4   7  11        2.64       53.05     39.48 o 
  -3   7  11       12.21       52.38     38.97 o 
  -2   7  11       16.11       46.93     34.89 o 
  -1   7  11       73.66       52.30     38.89 o 
   0   7  11        0.35       48.69     25.64 o 
   1   7  11      210.26      235.00     46.22 o 
   2   7  11        5.87       57.91     43.09 o 
   3   7  11       15.23       53.83     40.07 o 
   4   7  11       20.37       55.95     41.64 o 
   5   7  11        3.80       58.46     43.48 o 
  -8   8  11      462.66      362.89     60.50 o 
  -7   8  11      178.51      170.66     45.79 o 
  -6   8  11      589.94      685.44     68.53 o 
  -5   8  11        9.55       51.79     38.50 o 
  -4   8  11       97.87      142.67     38.54 o 
  -3   8  11      410.28      373.36     53.32 o 
  -2   8  11      276.45      280.68     49.32 o 
  -1   8  11      124.52       75.12     47.09 o 
   0   8  11     1216.72      701.64    625.69 o 
   1   8  11        2.14       47.95     35.68 o 
   2   8  11      516.89      658.67     67.12 o 
   3   8  11      132.07      224.97     43.24 o 
   4   8  11        5.47       52.54     39.09 o 
  -6   9  11      180.76      274.60     47.20 o 
  -5   9  11       83.13      171.76     37.72 o 
  -4   9  11      499.47      563.86     61.75 o 
  -3   9  11        0.10       53.63     39.91 o 
  -2   9  11      377.81      332.39     56.73 o 
  -1   9  11        3.96       53.56     39.83 o 
   0   9  11       14.51       55.32     29.09 o 
   1   9  11       20.09       51.12     38.03 o 
   2   9  11      249.27      276.87     53.59 o 
 -11   0  12       65.37       62.18     46.22 o 
 -10   0  12       10.40       52.81     39.28 o 
  -9   0  12      127.35       99.66     43.05 o 
  -8   0  12      885.98      979.45     75.90 o 
  -7   0  12      586.01      546.38     58.77 o 
  -6   0  12     2320.11     2371.00     99.90 o 
  -5   0  12       35.84      109.82     35.52 o 
  -4   0  12      347.37      407.55     50.54 o 
  -3   0  12      234.33      196.38     43.64 o 
  -2   0  12      138.75      117.97     37.25 o 
  -1   0  12      866.51      842.90     62.46 o 
   0   0  12     2228.08     2002.50    184.00 o 
   1   0  12      515.53      436.13     54.50 o 
   2   0  12      912.45     1037.40     73.86 o 
   3   0  12        0.42       48.18     35.83 o 
   4   0  12       21.72       50.38     37.48 o 
   5   0  12      194.13      261.39     48.26 o 
   6   0  12      992.60      959.81     76.45 o 
 -11   1  12        2.27       49.91     37.13 o 
 -10   1  12       60.02       58.93     43.83 o 
  -9   1  12      140.11      171.65     41.95 o 
  -8   1  12       71.73       58.46     43.48 o 
  -7   1  12      257.19      274.48     45.17 o 
  -6   1  12       49.34      113.78     33.48 o 
  -5   1  12        0.40       47.52     35.36 o 
  -4   1  12      135.36      136.56     38.11 o 
  -3   1  12      155.67      112.84     34.46 o 
  -2   1  12      138.71      193.52     34.34 o 
  -1   1  12      155.49      147.49     34.54 o 
   0   1  12       16.44       45.48     23.99 o 
   1   1  12       71.73       50.14     37.29 o 
   2   1  12      323.10      307.42     49.48 o 
   3   1  12        5.53       53.75     39.99 o 
   4   1  12      159.73      138.28     42.26 o 
   5   1  12      157.14      197.83     48.46 o 
   6   1  12        7.87       56.18     41.79 o 
 -11   2  12      167.93      288.64     51.67 o 
 -10   2  12       79.96       65.55     48.77 o 
  -9   2  12      537.91      602.25     61.75 o 
  -8   2  12       24.43       53.83     40.03 o 
  -7   2  12      360.26      433.15     52.81 o 
  -6   2  12      217.56      186.66     40.74 o 
  -5   2  12      151.65       65.08     40.77 o 
  -4   2  12      203.18      241.79     41.91 o 
  -3   2  12     1014.65      938.68     63.63 o 
  -2   2  12       47.35       46.42     34.50 o 
  -1   2  12      695.34      694.62     57.36 o 
   0   2  12      814.72      815.88     49.79 o 
   1   2  12       52.13       50.85     37.83 o 
   2   2  12      642.52      537.40     57.32 o 
   3   2  12      549.88      621.46     59.55 o 
   4   2  12      162.66      190.58     42.77 o 
   5   2  12      433.32      371.83     53.12 o 
   6   2  12       23.03       63.12     46.97 o 
 -10   3  12      129.87       90.84     47.87 o 
  -9   3  12       15.49       51.87     38.58 o 
  -8   3  12      245.34      349.17     48.81 o 
  -7   3  12      447.50      471.53     53.99 o 
  -6   3  12        0.73       45.75     34.03 o 
  -5   3  12      536.53      425.00     53.95 o 
  -4   3  12      147.83       48.34     35.95 o 
  -3   3  12      135.61      140.24     39.13 o 
  -2   3  12      660.58      649.73     55.24 o 
  -1   3  12      240.84      251.43     42.46 o 
   0   3  12      184.90      173.45     31.21 o 
   1   3  12      690.99      746.72     60.46 o 
   2   3  12      102.29       96.17     41.56 o 
   3   3  12      171.18      125.50     38.03 o 
   4   3  12      431.66      440.72     55.59 o 
   5   3  12       57.16       54.89     40.85 o 
   6   3  12      192.50      254.68     48.30 o 
 -10   4  12        6.89       56.06     41.68 o 
  -9   4  12      337.99      335.68     52.58 o 
  -8   4  12        4.98       56.54     42.07 o 
  -7   4  12       47.75       48.85     36.34 o 
  -6   4  12      169.32      171.88     42.97 o 
  -5   4  12      151.41      167.14     41.79 o 
  -4   4  12      143.80      153.53     40.93 o 
  -3   4  12      328.74      293.26     43.83 o 
  -2   4  12        0.39       44.26     32.93 o 
  -1   4  12      134.95      148.51     37.13 o 
   0   4  12        3.09       57.40     25.01 o 
   1   4  12       13.51       43.01     31.99 o 
   2   4  12       91.09      117.15     37.79 o 
   3   4  12      123.29       77.35     48.50 o 
   4   4  12       87.49       53.79     40.03 o 
   5   4  12      274.31      261.00     55.63 o 
  -9   5  12       25.22       55.08     40.97 o 
  -8   5  12      196.01      268.01     47.99 o 
  -7   5  12      845.04      942.32     73.08 o 
  -6   5  12      134.13      107.39     46.42 o 
  -5   5  12      539.26      583.11     57.95 o 
  -4   5  12       53.66       51.99     38.70 o 
  -3   5  12        1.45       46.26     34.42 o 
  -2   5  12      412.92      416.37     48.97 o 
  -1   5  12     1010.83     1012.46     70.30 o 
   0   5  12      195.72      224.97     29.64 o 
   1   5  12     1150.70     1183.17     80.14 o 
   2   5  12       15.79       51.71     38.46 o 
   3   5  12      217.26      300.52     48.73 o 
   4   5  12      149.07       92.61     48.81 o 
   5   5  12      180.94      207.83     48.65 o 
  -8   6  12      276.28      216.73     50.03 o 
  -7   6  12        1.76       52.89     39.36 o 
  -6   6  12      290.22      357.84     54.46 o 
  -5   6  12       94.27      117.54     37.91 o 
  -4   6  12       48.71       73.39     38.66 o 
  -3   6  12       40.67       80.65     42.50 o 
  -2   6  12       25.67       48.34     35.95 o 
  -1   6  12       10.50       48.58     36.11 o 
   0   6  12       38.46       50.38     26.50 o 
   1   6  12       74.08       52.61     39.13 o 
   2   6  12        0.30       48.03     35.72 o 
   3   6  12      118.59       76.10     47.71 o 
   4   6  12       47.83       58.03     43.17 o 
  -7   7  12        9.52       55.52     41.28 o 
  -6   7  12       18.48       53.87     40.07 o 
  -5   7  12      242.55      307.34     51.87 o 
  -4   7  12      809.48      870.77     70.61 o 
  -3   7  12      136.73      112.05     48.42 o 
  -2   7  12      717.69      773.93     65.79 o 
  -1   7  12        5.04       39.83     29.64 o 
   0   7  12       37.22       58.93     28.39 o 
   1   7  12       59.73       55.36     41.21 o 
   2   7  12      237.94      254.21     47.40 o 
   3   7  12      255.95      226.65     53.32 o 
  -6   8  12      227.79      302.08     51.79 o 
  -5   8  12        1.16       55.59     41.36 o 
  -4   8  12        1.59       48.62     36.15 o 
  -3   8  12        0.97       54.18     40.30 o 
  -2   8  12       64.78       54.03     40.19 o 
  -1   8  12       31.16      107.97     46.66 o 
   0   8  12      126.83       76.22     36.70 o 
   1   8  12       37.14       65.04     48.38 o 
 -10   1  13      210.72      293.66     56.14 o 
  -9   1  13      106.49       66.26     49.28 o 
  -8   1  13      262.93      256.02     51.20 o 
  -7   1  13       13.57       55.48     41.28 o 
  -6   1  13       14.84       48.34     35.95 o 
  -5   1  13      381.01      368.30     53.63 o 
  -4   1  13      265.23      277.35     49.16 o 
  -3   1  13      347.93      441.31     52.11 o 
  -2   1  13      510.01      554.81     55.48 o 
  -1   1  13        0.12       45.99     34.19 o 
   0   1  13      280.50      292.48     33.40 o 
   1   1  13      375.58      289.46     53.32 o 
   2   1  13       30.61       57.40     42.70 o 
   3   1  13      331.57      442.95     60.97 o 
   4   1  13      598.81      711.52     71.98 o 
   5   1  13       68.29      137.50     44.34 o 
  -9   2  13       45.30       54.85     40.77 o 
  -8   2  13      210.30      274.99     47.83 o 
  -7   2  13       90.47      126.60     38.38 o 
  -6   2  13      189.98      219.20     48.30 o 
  -5   2  13      183.60      195.60     39.83 o 
  -4   2  13       20.98       46.89     34.85 o 
  -3   2  13        0.22       46.42     34.50 o 
  -2   2  13        1.18       46.30     34.46 o 
  -1   2  13      177.72      173.29     38.89 o 
   0   2  13       85.27       60.93     29.25 o 
   1   2  13       41.60       76.06     40.07 o 
   2   2  13      120.22       86.96     45.83 o 
   3   2  13        9.33       48.18     35.83 o 
   4   2  13        0.09       56.46     41.99 o 
   5   2  13      180.15      206.23     44.81 o 
  -9   3  13        4.87       49.64     36.93 o 
  -8   3  13      342.07      398.10     56.89 o 
  -7   3  13      331.93      371.79     50.89 o 
  -6   3  13      362.84      409.63     56.89 o 
  -5   3  13      302.54      259.00     48.11 o 
  -4   3  13        1.74       47.91     35.64 o 
  -3   3  13        3.13       42.15     31.37 o 
  -2   3  13      279.45      208.38     39.52 o 
  -1   3  13      200.33      104.33     45.09 o 
   0   3  13      248.42      284.13     34.58 o 
   1   3  13      404.91      382.03     59.08 o 
   2   3  13        1.74       47.44     35.29 o 
   3   3  13      174.65       82.80     51.91 o 
   4   3  13      128.02       78.33     49.13 o 
  -8   4  13       66.03       67.36     42.23 o 
  -7   4  13       74.64       88.06     46.42 o 
  -6   4  13       48.46       51.40     38.23 o 
  -5   4  13       86.65       68.38     42.85 o 
  -4   4  13      443.13      374.38     52.42 o 
  -3   4  13      546.15      585.90     59.32 o 
  -2   4  13       74.35       59.59     44.34 o 
  -1   4  13      380.24      338.74     52.11 o 
   0   4  13      141.72      151.06     27.37 o 
   1   4  13        2.39       53.40     39.72 o 
   2   4  13      348.99      274.76     54.10 o 
   3   4  13      297.97      396.02     51.67 o 
   4   4  13      236.04      326.67     53.71 o 
  -8   5  13       17.62       56.73     42.19 o 
  -7   5  13        0.03       48.69     36.23 o 
  -6   5  13       20.45       53.20     39.56 o 
  -5   5  13       89.70       51.99     38.66 o 
  -4   5  13       92.29      128.13     38.81 o 
  -3   5  13      108.08      173.10     38.46 o 
  -2   5  13       15.15       56.22     41.79 o 
  -1   5  13       46.53       56.54     42.03 o 
   0   5  13       11.65       52.85     27.80 o 
   1   5  13        9.60       55.28     41.13 o 
   2   5  13       21.74       56.77     42.23 o 
   3   5  13       69.93       58.61     43.60 o 
  -7   6  13      239.15      198.89     51.87 o 
  -6   6  13      275.10      231.28     54.65 o 
  -5   6  13        4.87       54.18     40.30 o 
  -4   6  13      224.61      162.00     48.62 o 
  -3   6  13      140.34      172.63     44.15 o 
  -2   6  13        0.31       46.93     34.89 o 
  -1   6  13      163.77       79.55     49.87 o 
   0   6  13      174.95      133.26     85.51 o 
   1   6  13       42.25       57.59     42.85 o 
   2   6  13      322.29      313.77     58.26 o 
  -5   7  13        0.73       56.81     42.23 o 
  -4   7  13        0.72       49.75     37.01 o 
  -3   7  13       52.83       61.67     45.87 o 
  -2   7  13       14.90       55.40     41.21 o 
  -1   7  13       24.76       55.67     41.40 o 
   0   7  13       15.78       54.65     28.86 o 
  -8   0  14       47.70      100.60     43.48 o 
  -7   0  14      336.40      271.70     53.52 o 
  -6   0  14      220.15      216.11     44.03 o 
  -5   0  14      300.15      348.43     54.81 o 
  -4   0  14       27.71       50.81     37.79 o 
  -3   0  14        9.51       50.42     37.48 o 
  -2   0  14       45.79       55.99     41.64 o 
  -1   0  14      768.07      762.21     69.28 o 
   0   0  14      240.19      145.02     93.59 o 
   1   0  14      466.22      563.00     63.00 o 
   2   0  14      452.59      531.13     60.46 o 
   3   0  14        0.19       52.30     38.89 o 
  -8   1  14       12.41       50.07     37.25 o 
  -7   1  14        0.45       48.38     35.99 o 
  -6   1  14       45.29       72.14     45.20 o 
  -5   1  14       52.82       57.55     42.81 o 
  -4   1  14      139.45       62.34     46.38 o 
  -3   1  14      337.90      376.42     53.79 o 
  -2   1  14       14.34       50.58     37.64 o 
  -1   1  14      136.82       93.11     49.09 o 
   0   1  14       10.79       53.05     27.91 o 
   1   1  14        0.25       49.40     36.74 o 
   2   1  14        9.07       50.77     37.76 o 
   3   1  14      132.06      183.68     49.28 o 
  -8   2  14       53.30       63.24     47.05 o 
  -7   2  14      215.45      292.40     50.14 o 
  -6   2  14      101.87       65.44     48.65 o 
  -5   2  14        1.75       52.38     38.97 o 
  -4   2  14      516.17      524.89     62.69 o 
  -3   2  14      259.92      272.09     46.66 o 
  -2   2  14      292.64      248.61     50.50 o 
  -1   2  14      375.03      230.73     50.85 o 
   0   2  14       15.89       53.67     28.23 o 
   1   2  14      134.51      162.12     46.93 o 
   2   2  14      386.18      482.04     61.36 o 
  -7   3  14       27.52       56.03     41.68 o 
  -6   3  14       51.01       60.57     45.05 o 
  -5   3  14       98.10       88.76     46.77 o 
  -4   3  14        0.02       46.77     34.78 o 
  -3   3  14      149.74      217.95     47.56 o 
  -2   3  14      152.79      146.55     47.52 o 
  -1   3  14        0.38       52.54     39.09 o 
   0   3  14      110.53       89.59     39.72 o 
   1   3  14      141.41      134.71     43.44 o 
   2   3  14        0.15       58.81     43.72 o 
  -6   4  14        8.62       55.91     41.60 o 
  -5   4  14        0.01       54.77     40.74 o 
  -4   4  14      125.89       60.02     44.66 o 
  -3   4  14       26.21       53.63     39.87 o 
  -2   4  14      109.07      170.82     44.73 o 
  -1   4  14       31.85       53.95     40.11 o 
   0   4  14       19.72       56.10     29.52 o 
   1   4  14        9.16       58.73     43.68 o 
  -5   5  14      279.96      296.28     51.52 o 
  -4   5  14       33.58       83.51     43.99 o 
  -3   5  14       49.55       82.92     43.68 o 
  -2   5  14      323.53      294.24     54.65 o 
  -1   5  14       39.24       55.71     41.44 o 
   0   5  14      459.05      255.74    189.68 o 
  -5   1  15      383.17      370.73     56.03 o 
  -4   1  15        2.03       56.10     41.72 o 
  -3   1  15      674.54      702.54     67.71 o 
  -2   1  15      173.90      190.58     46.58 o 
  -1   1  15      117.82       93.43     49.24 o 
  -4   2  15       21.02       63.00     46.85 o 
  -3   2  15       18.14       50.11     37.25 o 
  -2   2  15        3.90       56.38     41.95 o 
                                                 
